# Supplementary material for: Identification of Genetic Variations and Candidate Genes Responsible for Stalk Sugar Content and Agronomic Traits in Fresh Corn via GWAS across Multiple Environments
Source: Int J Mol Sci. 2022 Nov 4;23(21):13490. doi: 10.3390/ijms232113490 (PMC9655584; doi:10.3390/ijms232113490)
Supplement: Supplementary file 1 [file ijms-23-13490-s001.zip]

Archive with 27 entries (27 files):
- Figure S1.tif
- Figure S10.tif
- Figure S11.tif
- Figure S12.tif
- Figure S13.tif
- Figure S14.tif
- Figure S15.tif
- Figure S16.tif
- Figure S17.tif
- Figure S18.tif
- Figure S19.tif
- Figure S2.tif
- Figure S20.tif
- Figure S21.tif
- Figure S22.tif
- Figure S23.tif
- Figure S24.tif
- Figure S25.tif
- Figure S26.tif
- Figure S3.tif
- Figure S4.png
- Figure S5.tif
- Figure S6.tif
- Figure S7.tif
- Figure S8.tif
- Figure S9.tif
- Supplementary Tables.xlsx
