# Supplementary material for: Identification of Genetic Variations and Candidate Genes Responsible for Stalk Sugar Content and Agronomic Traits in Fresh Corn via GWAS across Multiple Environments
Source: Int J Mol Sci. 2022 Nov 4;23(21):13490. doi: 10.3390/ijms232113490 (PMC9655584; doi:10.3390/ijms232113490)
Supplement: Supplementary file 1 [file ijms-23-13490-s001.zip › Supplementary Tables.xlsx]

## Sheet: Table S1
Table S1. Information on the 188 fresh corn accessions used in this study.
Sample ID	Groups	Types	Pedigree
110f276	A	Temperate sweet corn inbred line	Domestic modified lines
110f276fL6	A	Temperate sweet corn inbred line	Domestic modified lines
110f276fQ	A	Temperate sweet corn inbred line	Domestic modified lines
110fT5e1	C	Subtropical maize inbred line with recessive genes for waxy and sweet phenotype	Domestic modified lines
112f145e12	B	Subtropical waxy maize inbred line	Domestic modified lines
120fX5e1	C	Temperate maize inbred line with recessive genes for waxy and sweet phenotype	Domestic modified lines
1302F	A	Temperate sweet corn inbred line	Domestic inbred line
138f86e4	C	Temperate maize inbred line with recessive genes for waxy and sweet phenotype	Domestic modified lines
139f276	A	Subtropical sweet corn inbred line	Domestic modified lines
142f110e	A	Subtropical sweet corn inbred line	Domestic modified lines
143fWe1	C	Subtropical maize inbred line with recessive genes for waxy and sweet phenotype	Domestic modified lines
156fHBTe	C	Temperate maize inbred line with recessive genes for waxy and sweet phenotype	Domestic modified lines
15HNBN1	B	Temperate waxy maize inbred line	Domestic inbred line
15HNeHT4	A	Temperate sweet corn inbred line	Domestic inbred line
15Whe921	B	Subtropical waxy maize inbred line	Domestic hybrid second cycle line
15whe95321	B	Temperate waxy maize inbred line	Domestic hybrid second cycle line
15wheb24	C	Temperate maize inbred line with recessive genes for waxy and sweet phenotype	Domestic hybrid second cycle line
15whek1124	B	Temperate waxy maize inbred line	Domestic hybrid second cycle line
15wheK16	B	Temperate waxy maize inbred line	Domestic hybrid second cycle line
15whep33	B	Temperate waxy maize inbred line	Domestic hybrid second cycle line
16TJ162e	B	Subtropical waxy maize inbred line	Domestic hybrid second cycle line
16TJ20e111	B	Temperate waxy maize inbred line	Domestic hybrid second cycle line
16TJ211	B	Temperate waxy maize inbred line	Domestic hybrid second cycle line
16TJ222e12	B	Temperate waxy maize inbred line	Domestic hybrid second cycle line
16TJ271e	B	Temperate waxy maize inbred line	Domestic hybrid second cycle line
16TJ321e	B	Temperate waxy maize inbred line	Domestic hybrid second cycle line
16TJ351e11	B	Temperate waxy maize inbred line	Domestic hybrid second cycle line
16TJ371	B	Temperate waxy maize inbred line	Domestic hybrid second cycle line
16TJ4111	B	Temperate waxy maize inbred line	Domestic hybrid second cycle line
174fHBTe	B	Subtropical waxy maize inbred line	Domestic modified lines
17NN3e11	B	Temperate waxy maize inbred line	Domestic hybrid second cycle line
2f276e31	C	Temperate maize inbred line with recessive genes for waxy and sweet phenotype	Domestic modified lines
305系	C	Subtropical maize inbred line with recessive genes for waxy and sweet phenotype	Domestic inbred line
307fQS18	A	Subtropical sweet corn inbred line	Domestic modified lines
5f6 TY	C	Tropical maize inbred line with recessive genes for waxy and sweet phenotype	Domestic modified lines
717e1211	C	Subtropical maize inbred line with recessive genes for waxy and sweet phenotype	Domestic modified lines
756e11	C	Temperate maize inbred line with recessive genes for waxy and sweet phenotype	The second cycle line developed from a commercial hybrid
81f147e1	C	Temperate maize inbred line with recessive genes for waxy and sweet phenotype	The second cycle line of sweet corn varieties in Taiwan, China
82f147e3	A	Subtropical sweet corn inbred line	Domestic modified lines
83f41	A	Temperate sweet corn inbred line	Domestic hybrid second cycle line
83fHBTe3	C	Temperate maize inbred line with recessive genes for waxy and sweet phenotype	Domestic modified lines
84fHBTe	C	Subtropical maize inbred line with recessive genes for waxy and sweet phenotype	Domestic modified lines
86fHBT	A	Temperate sweet corn inbred line	Domestic modified lines
86fX5e11	A	Subtropical sweet corn inbred line	Domestic modified lines
906e1123	C	Subtropical maize inbred line with recessive genes for waxy and sweet phenotype	Domestic modified lines
923e313	C	Temperate maize inbred line with recessive genes for waxy and sweet phenotype	Domestic modified lines
932F	B	Subtropical waxy maize inbred line	Domestic inbred line
94f110e1	B	Subtropical waxy maize inbred line	Domestic modified lines
95fHBTe441	A	Temperate sweet corn inbred line	Domestic modified lines
AYeF	A	Tropical sweet corn inbred line	The Thai variety second cycle line
BTN04e1	B	Temperate waxy maize inbred line	Domestic hybrid second cycle line
C40fN02	C	Subtropical maize inbred line with recessive genes for waxy and sweet phenotype	The second cycle line Domestic inbred line and Yunnan local waxy maize cultivars
C9fB20	C	Subtropical maize inbred line with recessive genes for waxy and sweet phenotype	Domestic inbred line
CaiBN	B	Temperate waxy maize inbred line	Domestic inbred line
Com1e15	A	Tropical sweet corn hybrids	－
Com5f15	C	Subtropical sweet waxy hybrid	－
Com5f20	C	Subtropical sweet waxy hybrid	－
Com6f15	A	Subtropical sweet corn hybrid	－
Com6f20	A	Subtropical sweet corn hybrid	－
ComHN57	C	Subtropical sweet and waxy corn hybrid	－
ComZN208	C	Subtropical sweet and waxy corn hybrid	－
CTB17	A	Temperate sweet corn inbred line	Domestic inbred line
CTH16	B	Temperate waxy maize inbred line	Domestic inbred line
DP27e211	C	Temperate maize inbred line with recessive genes for waxy and sweet phenotype	Market corn second cycle line
ESNJ01	B	Temperate waxy maize inbred line	Domestic inbred line
F1301	A	Temperate sweet corn inbred line	Domestic inbred line
GCB01	B	Temperate waxy maize inbred line	Domestic inbred line
GCH02	B	Temperate waxy maize inbred line	Domestic inbred line
H09031	B	Temperate waxy maize inbred line	Domestic inbred line
H09088	B	Temperate waxy maize inbred line	Domestic inbred line
H09112	B	Temperate waxy maize inbred line	Domestic inbred line
H09126	B	Temperate waxy maize inbred line	Domestic inbred line
H99	B	Temperate waxy maize inbred line	Domestic inbred line
H99f932F	C	Subtropical maize inbred line with recessive genes for waxy and sweet phenotype	hybrid second cycle line
H99fC18	C	Subtropical maize inbred line with recessive genes for waxy and sweet phenotype	Domestic modified lines
H99fC27	C	Subtropical maize inbred line with recessive genes for waxy and sweet phenotype	The second cycle line of Domestic inbred line and Yunnan landrace
H99fC38	C	Subtropical maize inbred line with recessive genes for waxy and sweet phenotype	Hybrid second cycle line
H99fC7	C	Subtropical maize inbred line with recessive genes for waxy and sweet phenotype	Domestic modified lines
H99fCHT	C	Subtropical maize inbred line with recessive genes for waxy and sweet phenotype	Domestic modified lines
H99fH33	C	Subtropical maize inbred line with recessive genes for waxy and sweet phenotype	Domestic modified lines
H99fN02	C	Subtropical maize inbred line with recessive genes for waxy and sweet phenotype	The second cycle line of Domestic inbred line and Yunnan landrace
H99fWNeF	C	Subtropical maize inbred line with recessive genes for waxy and sweet phenotype	Domestic modified lines
H99fWNeM	C	Subtropical maize inbred line with recessive genes for waxy and sweet phenotype	Domestic modified lines
HBT	A	Temperate sweet corn inbred line	Domestic inbred line
HBTf295	A	Temperate sweet corn inbred line	Domestic modified lines
HEITian	A	Temperate sweet corn inbred line	Domestic hybrid second cycle line
HeTF2	A	Tropical sweet corn inbred line	The Thai variety second cycle line
HN07e1	B	Subtropical waxy maize inbred line	Domestic hybrid second cycle line
HN18	B	Subtropical waxy maize inbred line	Domestic hybrid second cycle line
HongCN	B	Subtropical waxy maize inbred line	Domestic hybrid second cycle line
HT03e1	A	Subtropical sweet corn inbred line	Domestic hybrid second cycle line
HT110	A	Temperate sweet corn inbred line	Domestic inbred line
HT110e52	C	Subtropical maize inbred line with recessive genes for waxy and sweet phenotype	Domestic modified lines
HuaF	A	Subtropical sweet corn inbred line	Taiwan sweet corn hybrid second cycle line
HuiCTN3	C	Domestic sweet and waxy corn hybrid	－
HY19e11	C	Temperate maize inbred line with recessive genes for waxy and sweet phenotype	Domestic modified lines
JinKM	B	Temperate waxy maize inbred line	Domestic inbred line
JNeM	B	Temperate waxy maize inbred line	Domestic inbred line
JNeMfN024	C	Subtropical maize inbred line with recessive genes for waxy and sweet phenotype	Domestic modified lines
L307	A	Subtropical sweet corn inbred line	Domestic inbred line
L503	B	Temperate waxy maize inbred line	Domestic inbred line
LD1e11	A	Temperate sweet corn inbred line	The second cycle line of sweet corn introduced from Japan
LD2e12	A	Temperate sweet corn inbred line	The second cycle line of sweet corn introduced from Japan
LD3e13	A	Temperate sweet corn inbred line	The second cycle line of sweet corn introduced from Japan
LD4e11	A	Temperate sweet corn inbred line	The second cycle line of sweet corn introduced from Japan
LGB17	B	Temperate waxy maize inbred line	Domestic inbred line
Li2504	B	Temperate waxy maize inbred line	Backbone inbred lines in northern region
Li2505	B	Temperate waxy maize inbred line	Backbone inbred lines in northern region
Li2506	B	Temperate waxy maize inbred line	Backbone inbred lines in northern region
Li2517	B	Temperate waxy maize inbred line	Backbone inbred lines in northern region
Li2521	B	Temperate waxy maize inbred line	Backbone inbred lines in northern region
Li2522	B	Temperate waxy maize inbred line	Backbone inbred lines in northern region
Li2523	B	Temperate waxy maize inbred line	Backbone inbred lines in northern region
Li2525	B	Temperate waxy maize inbred line	Backbone inbred lines in northern region
Li2542	B	Temperate waxy maize inbred line	Backbone inbred lines in northern region
Li2545	B	Temperate waxy maize inbred line	Backbone inbred lines in northern region
Li2546	B	Temperate waxy maize inbred line	Backbone inbred lines in northern region
Li2548	B	Temperate waxy maize inbred line	Backbone inbred lines in northern region
Li2565	B	Temperate waxy maize inbred line	Backbone inbred lines in northern region
Li2568	B	Temperate waxy maize inbred line	Backbone inbred lines in northern region
Li2570	B	Temperate waxy maize inbred line	Backbone inbred lines in northern region
Li408	B	Temperate waxy maize inbred line	Domestic inbred line
Lin396	B	Temperate waxy maize	Domestic hybrid second cycle line
LQ4e11122	B	Subtropical waxy maize inbred line	Domestic hybrid second cycle line
LQ5	B	Subtropical waxy maize inbred line	Domestic hybrid second cycle line
MSY	A	Tropical sweet corn inbred line	The Thai variety second cycle line
N02e21622	B	Subtropical waxy maize inbred line	Yunnan landrace modified lines
N02e2171	B	Subtropical waxy maize inbred line	Yunnan landrace
N02e4111	B	Subtropical waxy maize inbred line	Yunnan landrace
N02fZ2HH	C	Subtropical maize inbred line with recessive genes for waxy and sweet phenotype	The second cycle line of Domestic inbred line and Yunnan landrace
QS18	A	Temperate sweet corn inbred line	American hybrid second cycle line
QS18e1135	A	Temperate sweet corn inbred line	American hybrid second cycle line
QS18e1443	A	Temperate sweet corn inbred line	American hybrid second cycle line
QS18f200	C	Subtropical maize inbred line with recessive genes for waxy and sweet phenotype	Domestic modified lines
QS18f201	C	Subtropical maize inbred line with recessive genes for waxy and sweet phenotype	Domestic modified lines
QS18f2e	C	Temperate maize inbred line with recessive genes for waxy and sweet phenotype	The second cycle line of Chinese and American sweet corn hybrids
QS18f83f	C	Temperate maize inbred line with recessive genes for waxy and sweet phenotype	The second cycle line of Chinese waxy maize and American sweet maize hybrids
QS18fCTB	C	Temperate maize inbred line with recessive genes for waxy and sweet phenotype	The second cycle line of Chinese and American sweet corn hybrids
QS18fH99	C	Temperate maize inbred line with recessive genes for waxy and sweet phenotype	The second cycle line developed from the cross between Chinese waxy maize and American sweet maize
QS18fN02	C	Temperate maize inbred line with recessive genes for waxy and sweet phenotype	The second cycle line of three-cross hybrids of Yunnan landrace and American sweet maize
QS18fX1	C	Temperate maize inbred line with recessive genes for waxy and sweet phenotype	The second cycle line of Chinese and American sweet corn hybrids
QS18fZ2Hf2	A	Temperate sweet corn inbred line	the second cycle line of foreign hybrid and domestic sweet corn hybrid
S1	B	Subtropical waxy maize inbred line	Domestic inbred line
S181	B	Subtropical waxy maize inbred line	Domestic inbred line
S2	B	Temperate waxy maize inbred line	Domestic inbred line
S3	B	Temperate waxy maize inbred line	Domestic inbred line
S5	B	Subtropical waxy maize inbred line	Domestic inbred line
S6	B	Temperate waxy maize inbred line	Domestic inbred line
S8	B	Temperate waxy maize inbred line	Domestic inbred line
SDHeC	C	Temperate maize inbred line with recessive genes for waxy and sweet phenotype	Domestic modified lines
SDHeZF1	C	Subtropical maize inbred line with recessive genes for waxy and sweet phenotype	Domestic modified lines
SH23	B	Temperate waxy maize inbred line	Domestic inbred line
T10e212	C	Subtropical maize inbred line with recessive genes for waxy and sweet phenotype	Domestic modified lines
T16e312	C	Subtropical maize inbred line with recessive genes for waxy and sweet phenotype	Domestic modified lines
T36e4811	C	Temperate maize inbred line with recessive genes for waxy and sweet phenotype	Domestic hybrid second cycle line
T8e121	C	Temperate maize inbred line with recessive genes for waxy and sweet phenotype	Domestic modified lines
TJ105e1	B	Temperate waxy maize inbred line	Domestic hybrid second cycle line
TJ110e11	B	Temperate waxy maize inbred line	Domestic hybrid second cycle line
TJ18e112	C	Temperate maize inbred line with recessive genes for waxy and sweet phenotype	Domestic hybrid second cycle line
TJ78e112	C	Subtropical maize inbred line with recessive genes for waxy and sweet phenotype	Domestic modified lines
TJ93e111	B	Temperate waxy maize inbred line	Domestic hybrid second cycle line
TongXi5	B	Temperate waxy maize inbred line	Domestic inbred line
TY3e1112	A	Tropical sweet corn inbred line	Thai sweet corn second cycle line
TY82e31	C	Temperate maize inbred line with recessive genes for waxy and sweet phenotype	Domestic modified lines
TY91e41	C	Subtropical maize inbred line with recessive genes for waxy and sweet phenotype	Domestic modified lines
WanN509	B	Subtropical waxy maize inbred line	Domestic hybrid second cycle line
WLBT	A	Temperate sweet corn inbred line	Domestic hybrid second cycle line
WNeF	B	Temperate waxy maize inbred line	Domestic inbred line
WNeFfN024	C	Subtropical maize inbred line with recessive genes for waxy and sweet phenotype	Domestic modified lines
WNeM	B	Temperate waxy maize inbred line	Domestic inbred line
WNeMf15	C	Subtropical sweet and waxy corn hybrid	－
WQ07	A	Tropical sweet corn inbred line	The Thai variety second cycle line
WYfHe112	C	Subtropical maize inbred line with recessive genes for waxy and sweet phenotype	Domestic modified lines
X12f110	C	Subtropical maize inbred line with recessive genes for waxy and sweet phenotype	Domestic modified lines
XJ12e121	A	Temperate sweet corn inbred line	Domestic modified lines
XJ33e112	B	Temperate waxy maize inbred line	Domestic hybrid second cycle line
XJ35e32	C	Temperate maize inbred line with recessive genes for waxy and sweet phenotype	Domestic modified lines
XJ45e421	A	Temperate sweet corn inbred line	Domestic hybrid second cycle line
XJ50e522	C	Temperate maize inbred line with recessive genes for waxy and sweet phenotype	Domestic modified lines
XRZM	A	Tropical sweet corn inbred line	The Thai variety second cycle line
Z2fHff249	C	Subtropical maize inbred line with recessive genes for waxy and sweet phenotype	Domestic modified lines
Z2H4	C	Subtropical sweet corn inbred line	Second cycle line of Japanese sweet corn and domestic waxy corn
Z2Hf145	C	Subtropical maize inbred line with recessive genes for waxy and sweet phenotype	Domestic modified lines
Z2Hf2116	C	Subtropical maize inbred line with recessive genes for waxy and sweet phenotype	Domestic modified lines
Z2Hf2116fE	C	Subtropical sweet corn inbred line	Domestic modified lines
Z2Hf2116fQ	C	Subtropical maize inbred line with recessive genes for waxy and sweet phenotype	Domestic modified lines
Z2HfHB	A	Temperate sweet corn inbred line	Domestic inbred line
ZN208e1	C	Subtropical maize inbred line with recessive genes for waxy and sweet phenotype	Domestic hybrid second cycle line
Note: group A represent sweet corn, group B represent waxy corn and group C represent hybrid corn

## Sheet: Table S2
Table S2. Summary of SNPs and the transition/transversion ratio in each fresh corn accession.
Sample ID	SNP number	Transition	Transversion	Ts/Tv	Heterozygosity	Homozygosity
110f276	23071	17004	6067	2.8027	1267	21804
110f276fL6	28111	20736	7375	2.81166	12167	15944
110f276fQ	28167	20807	7360	2.82704	12666	15501
110fT5e1	23620	17419	6201	2.80906	2579	21041
112f145e12	23169	17037	6132	2.77838	1836	21333
120fX5e1	23690	17468	6222	2.80746	3667	20023
1302F	23046	16963	6083	2.78859	1789	21257
138f86e4	25440	18763	6677	2.81009	8573	16867
139f276	23476	17305	6171	2.80425	2995	20481
142f110e	23100	16978	6122	2.77328	2452	20648
143fWe1	23290	17126	6164	2.77839	2846	20444
156fHBTe	22892	16865	6027	2.79824	1451	21441
15HNBN1	22977	17005	5972	2.84745	1523	21454
15HNeHT4	23190	17088	6102	2.80039	1845	21345
15Whe921	23573	17391	6182	2.81317	3562	20011
15whe95321	23518	17324	6194	2.7969	2997	20521
15wheK16	22765	16747	6018	2.78282	663	22102
15wheb24	23028	16915	6113	2.76705	1514	21514
15whek1124	23647	17431	6216	2.80421	2823	20824
15whep33	23263	17154	6109	2.80799	3069	20194
16TJ162e	23800	17535	6265	2.79888	3422	20378
16TJ20e111	22727	16746	5981	2.79987	1254	21473
16TJ211	23318	17104	6214	2.75249	2271	21047
16TJ222e12	23167	17135	6032	2.84068	1786	21381
16TJ271e	23718	17528	6190	2.83166	3666	20052
16TJ321e	22920	16920	6000	2.82	1719	21201
16TJ351e11	23663	17443	6220	2.80434	3086	20577
16TJ371	24002	17774	6228	2.85389	5216	18786
16TJ4111	22827	16856	5971	2.82298	1225	21602
174fHBTe	22832	16794	6038	2.78138	1082	21750
17NN3e11	23258	17165	6093	2.81717	2828	20430
2f276e31	23298	17172	6126	2.80313	2623	20675
305_xi	22686	16727	5959	2.80701	1050	21636
307fQS18	28121	20747	7374	2.81353	13070	15051
5f6TY	27971	20687	7284	2.84006	12520	15451
717e1211	23747	17484	6263	2.79163	3578	20169
75600000000000	24438	18030	6408	2.81367	5955	18483
81f147e1	23252	17123	6129	2.79377	1643	21609
82f147e3	23080	17043	6037	2.82309	1608	21472
83f41	22947	16918	6029	2.8061	661	22286
83fHBTe3	23345	17189	6156	2.79224	1786	21559
84fHBTe	23112	17045	6067	2.80946	1939	21173
86fHBT	23030	17010	6020	2.82558	1282	21748
86fX5e11	23846	17643	6203	2.84427	3222	20624
906e1123	22891	16853	6038	2.79116	1718	21173
923e313	23650	17463	6187	2.82253	2880	20770
932F	22726	16790	5936	2.8285	1036	21690
94f110e1	23088	17092	5996	2.85057	1996	21092
95fHBTe441	23082	17072	6010	2.8406	1735	21347
AYeF	22590	16671	5919	2.81652	749	21841
BTN04e1	25911	19111	6800	2.81044	9780	16131
C40fN02	25980	19157	6823	2.80771	10126	15854
C9fB20	24474	18006	6468	2.78386	8318	16156
CTB17	23045	17016	6029	2.82236	951	22094
CTH16	22761	16755	6006	2.78971	658	22103
CaiBN	22771	16755	6016	2.78507	686	22085
Com1e15	28475	20973	7502	2.79565	12904	15571
Com5f15	27808	20511	7297	2.81088	12225	15583
Com5f20	28476	21045	7431	2.83205	13568	14908
Com6f15	27066	19959	7107	2.80836	10060	17006
Com6f20	28139	20757	7382	2.81184	12384	15755
ComHN57	28250	20849	7401	2.81705	12342	15908
ComZN208	27904	20679	7225	2.86215	11845	16059
DP27e211	22035	16265	5770	2.81889	1765	20270
ESNJ01	23087	17060	6027	2.8306	1097	21990
F1301	23091	16990	6101	2.78479	2270	20821
GCB01	23222	17158	6064	2.82949	3079	20143
GCH02	22898	16836	6062	2.7773	671	22227
H09031	22944	16985	5959	2.85031	2790	20154
H09088	22777	16785	5992	2.80123	1653	21124
H09112	23374	17207	6167	2.79017	3271	20103
H09126	22896	16869	6027	2.7989	1358	21538
H99	22758	16772	5986	2.80187	641	22117
H99f932F	24997	18447	6550	2.81634	7692	17305
H99fC18	23953	17633	6320	2.79003	7320	16633
H99fC27	24799	18341	6458	2.84004	7753	17046
H99fC38	24777	18272	6505	2.80892	8726	16051
H99fC7	26360	19518	6842	2.85267	9909	16451
H99fCHT	25812	19084	6728	2.8365	9206	16606
H99fH33	25627	18911	6716	2.81581	8907	16720
H99fN02	25871	19121	6750	2.83274	9352	16519
H99fWNeF	25609	18904	6705	2.81939	9381	16228
H99fWNeM	24791	18248	6543	2.78893	8277	16514
HBT	22827	16874	5953	2.83454	1459	21368
HBTf295	23400	17181	6219	2.76266	2833	20567
HEITian	22791	16803	5988	2.80611	1502	21289
HN18	25271	18698	6573	2.84467	8643	16628
HT03e1	25268	18635	6633	2.80944	8540	16728
HT110	21992	16220	5772	2.81012	768	21224
HT110e52	23686	17526	6160	2.84513	3558	20128
HY19e11	23502	17307	6195	2.7937	3201	20301
HeTF2	22792	16832	5960	2.82416	772	22020
HongCN	22792	16835	5957	2.82609	1008	21784
HuaF	22323	16474	5849	2.81655	1005	21318
HuiCTN3	28225	20818	7407	2.81058	12868	15357
JNeM	22845	16902	5943	2.84402	1015	21830
JNeMfN024	25107	18564	6543	2.83723	10156	14951
JinKM	22718	16772	5946	2.82072	1527	21191
L307	22934	16871	6063	2.78262	1451	21483
LD1e11	24527	18097	6430	2.81446	5349	19178
LD2e12	24582	18135	6447	2.81294	6288	18294
LD3e13	24507	18093	6414	2.82086	5785	18722
LD4e11	24380	17987	6393	2.81355	6960	17420
LGB17	22761	16833	5928	2.83957	1581	21180
LQ4e11122	22995	17016	5979	2.84596	1580	21415
LQ5	22688	16726	5962	2.80543	2026	20662
Li2504	24970	18347	6623	2.77019	7639	17331
Li2505	23412	17267	6145	2.80993	3711	19701
Li2506	24070	17734	6336	2.79893	5032	19038
Li2517	23964	17690	6274	2.81957	4567	19397
Li2521	24254	17928	6326	2.83402	5386	18868
Li2522	23031	16956	6075	2.79111	1257	21774
Li2523	22951	16880	6071	2.78043	984	21967
Li2525	22837	16814	6023	2.79163	644	22193
Li2542	22776	16784	5992	2.80107	899	21877
Li2545	22881	16936	5945	2.84878	690	22191
Li2546	22734	16810	5924	2.83761	721	22013
Li2548	23196	17061	6135	2.78093	1621	21575
Li2565	22860	16839	6021	2.79671	729	22131
Li2568	22823	16744	6079	2.7544	607	22216
Li2570	23895	17571	6324	2.77846	4750	19145
Li408	22993	16908	6085	2.77864	1207	21786
Lin396	22759	16759	6000	2.79317	652	22107
MSY	23226	17092	6134	2.78644	2841	20385
N02e21622	23086	17052	6034	2.82599	1870	21216
N02e2171	22723	16725	5998	2.78843	771	21952
N02e4111	22813	16823	5990	2.80851	593	22220
N02fZ2HH	24723	18216	6507	2.79945	7999	16724
QS18	23033	16992	6041	2.81278	1356	21677
QS18e1135	23367	17213	6154	2.79704	1707	21660
QS18e1443	23177	17102	6075	2.81514	1236	21941
QS18f200	23268	17147	6121	2.80134	1933	21335
QS18f201	23466	17311	6155	2.81251	2396	21070
QS18f2e	22828	16830	5998	2.80594	2202	20626
QS18f83f	23517	17363	6154	2.82142	2514	21003
QS18fCTB	23384	17293	6091	2.83911	1991	21393
QS18fH99	23568	17423	6145	2.83531	1763	21805
QS18fN02	23614	17387	6227	2.7922	3693	19921
QS18fX1	22959	16930	6029	2.80809	3226	19733
QS18fZ2Hf2	28363	20917	7446	2.80916	13536	14827
S1	22708	16701	6007	2.78026	573	22135
S181	22949	16837	6112	2.75474	623	22326
S2	22732	16772	5960	2.81409	681	22051
S3	23071	17014	6057	2.80898	1666	21405
S5	22927	16874	6053	2.78771	1060	21867
S6	22820	16816	6004	2.8008	629	22191
S8	22810	16816	5994	2.80547	675	22135
SDHeC	22837	16781	6056	2.77097	607	22230
SDHeZF1	23941	17659	6282	2.81105	3713	20228
SH23	22888	16910	5978	2.82871	1701	21187
T10e212	23145	17082	6063	2.81742	2394	20751
T16e312	23475	17301	6174	2.80224	3425	20050
T36e4811	23181	17118	6063	2.82335	1641	21540
T8e121	23366	17171	6195	2.77175	2221	21145
TJ105e1	23746	17555	6191	2.83557	3032	20714
TJ110e11	24414	18019	6395	2.81767	5932	18482
TJ18e112	22888	16846	6042	2.78815	1003	21885
TJ78e112	24180	17802	6378	2.79116	4934	19246
TJ93e111	23309	17140	6169	2.77841	3448	19861
TY3e1112	22695	16692	6003	2.78061	721	21974
TY82e31	23122	17052	6070	2.80923	1351	21771
TY91e41	22934	16907	6027	2.80521	1141	21793
TongXi5	22840	16832	6008	2.8016	633	22207
WLBT	23061	16969	6092	2.78546	1917	21144
WNeF	22823	16804	6019	2.79183	650	22173
WNeFfN024	25533	18865	6668	2.82918	9065	16468
WNeM	22811	16789	6022	2.78794	656	22155
WNeMf15	27947	20691	7256	2.85157	12005	15942
WQ07	22818	16816	6002	2.80173	1305	21513
WYfHe112	26537	19640	6897	2.84761	11706	14831
WanN509	23184	17119	6065	2.82259	1853	21331
X12f110	22870	16874	5996	2.81421	905	21965
XJ12e121	23038	17060	5978	2.8538	1846	21192
XJ33e112	23351	17211	6140	2.80309	1643	21708
XJ35e32	22978	16990	5988	2.83734	890	22088
XJ45e421	23035	16911	6124	2.76143	1729	21306
XJ50e522	23061	17002	6059	2.80607	1361	21700
XRZM	22701	16718	5983	2.79425	839	21862
Z2H4	22903	16834	6069	2.77377	851	22052
Z2Hf145	24526	18095	6431	2.81371	7626	16900
Z2Hf2116	23234	17099	6135	2.78712	1905	21329
Z2Hf2116fE	27846	20537	7309	2.80982	12583	15263
Z2Hf2116fQ	28254	20806	7448	2.7935	12168	16086
Z2HfHB	22827	16885	5942	2.84164	1001	21826
Z2fHff249	21779	16023	5756	2.7837	1333	20446
ZN208e1	25710	18988	6722	2.82475	10844	14866

## Sheet: Table S3
Table S3. Population structure (Q group) of fresh corn accessions in this study.
Sample ID	Q1	Q2	Q3	Q4	Q5	Q6	Q7	Q8	Q9	Q10
110f276	1e-05	0.215067	0.002214	1e-05	1e-05	0.187965	0.075433	1e-05	0.061984	0.457297
110f276fL6	1e-05	0.662399	1e-05	1e-05	1e-05	0.0547	0.026129	1e-05	1e-05	0.256712
110f276fQ	1e-05	0.620893	0.022204	1e-05	0.002347	0.081078	0.039051	0.033476	0.015365	0.185565
110fT5e1	0.013041	0.028173	0.016184	1e-05	1e-05	0.614404	1e-05	1e-05	1e-05	0.328148
112f145e12	0.005162	0.045902	1e-05	0.002789	0.002512	0.046126	0.042536	0.002094	0.656543	0.196326
120fX5e1	1e-05	0.020886	0.006509	1e-05	0.026933	1e-05	0.39331	0.146734	0.198444	0.207155
1302F	0.034869	0.6057	0.011365	0.038691	1e-05	1e-05	0.139893	0.015554	0.138617	0.01529
138f86e4	1e-05	0.066238	0.017854	0.008991	0.03881	0.102873	0.049817	0.10091	0.425721	0.188776
139f276	1e-05	0.184872	1e-05	1e-05	1e-05	1e-05	0.034652	0.174041	0.606374	1e-05
142f110e	1e-05	1e-05	1e-05	1e-05	1e-05	1e-05	1e-05	1e-05	0.754307	0.245613
143fWe1	1e-05	1e-05	1e-05	1e-05	1e-05	1e-05	0.294077	0.066166	0.388749	0.250948
156fHBTe	0.005313	1e-05	1e-05	0.007713	1e-05	0.177563	0.700486	1e-05	1e-05	0.108875
15HNBN1	1e-05	1e-05	1e-05	1e-05	0.999909	1e-05	1e-05	1.1e-05	1e-05	1e-05
15HNeHT4	1e-05	0.19463	0.412704	1e-05	1e-05	1.8e-05	0.188679	1e-05	0.203918	1e-05
15Whe921	1e-05	1e-05	1e-05	0.820656	1e-05	1e-05	1e-05	0.179264	1e-05	1e-05
15whe95321	0.109363	0.088115	0.018791	1e-05	0.250346	1e-05	1e-05	0.492618	0.03404	0.006697
15wheb24	0.000407	0.061038	0.047428	0.414478	1e-05	1e-05	1e-05	1e-05	1e-05	0.476598
15whek1124	0.105806	1e-05	1e-05	0.041827	0.333546	0.287672	0.022004	0.148536	0.011459	0.04913
15wheK16	0.167306	1e-05	1e-05	0.056188	0.370963	0.140571	0.036885	0.160435	0.03857	0.029063
15whep33	0.133683	1e-05	0.002435	0.154465	1e-05	0.20765	0.023885	0.23066	0.14741	0.099793
16TJ162e	1e-05	0.477972	0.162298	1e-05	1e-05	1e-05	0.116916	1e-05	0.242754	1e-05
16TJ20e111	0.001884	0.150821	0.033448	0.003466	1e-05	0.356711	0.028141	0.01247	0.413039	1e-05
16TJ211	0.071922	0.1575	0.020822	0.006191	0.008302	0.012423	1e-05	0.039426	0.677306	0.006099
16TJ222e12	0.036513	1e-05	1e-05	0.00685	0.474934	0.141198	1e-05	0.23105	0.078608	0.030817
16TJ271e	0.003423	0.252809	0.01619	0.042699	0.152718	0.039126	0.0622	0.273975	0.128516	0.028344
16TJ321e	1e-05	1e-05	0.321164	0.043966	0.283483	1e-05	1e-05	0.351326	1e-05	1e-05
16TJ351e11	0.035434	1e-05	0.004915	1e-05	0.177623	0.241802	1e-05	0.367058	0.160096	0.013042
16TJ371	1e-05	0.087938	1e-05	1e-05	0.384082	0.131699	0.046227	0.300741	0.049273	1e-05
16TJ4111	0.000382	0.107315	0.09746	0.010271	1e-05	0.358142	0.017977	1e-05	0.408423	1e-05
174fHBTe	0.012743	1e-05	0.023892	0.108383	0.042588	0.286635	1e-05	1e-05	0.062765	0.462964
17NN3e11	0.037985	1e-05	0.220698	1e-05	1e-05	0.298218	1e-05	0.306879	0.109334	0.026846
2f276e31	1e-05	1e-05	0.026029	1e-05	1e-05	1e-05	0.326582	1e-05	0.565133	0.082196
305_xi	0.015623	1e-05	1e-05	1e-05	0.029544	0.469071	1e-05	0.084425	1e-05	0.401286
307fQS18	0.021609	0.577288	1e-05	0.033109	0.008062	0.042316	0.017896	0.012827	0.286873	1e-05
5f6TY	1e-05	1e-05	1e-05	1e-05	1e-05	1e-05	0.262551	0.025569	0.546411	0.16541
717e1211	0.004502	1e-05	0.010045	0.011331	0.132264	0.117005	0.06034	0.018781	0.003052	0.642669
756e11	1e-05	0.057284	0.218462	1e-05	1e-05	1e-05	0.026114	0.028608	0.504131	0.165361
81f147e1	1e-05	1e-05	0.036209	1e-05	1e-05	1e-05	0.963711	1e-05	1e-05	1e-05
82f147e3	1e-05	1e-05	1e-05	1e-05	1e-05	1e-05	0.357086	1e-05	0.584286	0.058558
83f41	1e-05	1e-05	0.064663	0.010864	1e-05	0.573541	0.137656	1e-05	0.107466	0.105769
83fHBTe3	1e-05	1e-05	1e-05	1e-05	1e-05	1e-05	0.99991	1e-05	1e-05	1e-05
84fHBTe	1e-05	0.00724	0.036289	1e-05	1e-05	0.131907	0.824504	1e-05	1e-05	1e-05
86fHBT	1e-05	1e-05	1e-05	1e-05	1e-05	1e-05	0.631145	0.08835	1e-05	0.280436
86fX5e11	1e-05	1e-05	0.039447	1e-05	1e-05	1e-05	0.050887	0.127319	0.658887	0.123411
906e1123	1e-05	1e-05	1e-05	1e-05	1e-05	1e-05	0.99991	1e-05	1e-05	1e-05
923e313	1e-05	1e-05	1e-05	1e-05	1e-05	1e-05	0.644962	0.128285	1e-05	0.226683
932F	0.027548	1e-05	0.03707	0.254503	0.042661	0.191159	0.001951	0.28155	0.163539	1e-05
94f110e1	0.078192	1e-05	0.010136	0.067015	1e-05	0.057279	0.006165	0.389608	0.071528	0.320057
95fHBTe441	0.073068	1e-05	1e-05	0.02166	1e-05	0.092013	0.796407	1e-05	1e-05	0.016802
AYeF	1e-05	1e-05	1e-05	1e-05	1e-05	1e-05	1e-05	1e-05	0.99991	1e-05
BTN04e1	1e-05	0.11871	0.584033	0.064012	1e-05	1e-05	0.016446	0.170593	0.046166	1e-05
C40fN02	0.002933	1e-05	0.013838	0.131621	0.069812	0.014953	1e-05	0.193218	0.033811	0.539793
C9fB20	1e-05	0.024819	1e-05	0.053291	1e-05	1e-05	0.020505	1e-05	0.380279	0.521056
CaiBN	1e-05	1e-05	1e-05	1e-05	1e-05	0.99991	1e-05	1e-05	1e-05	1e-05
Com1e15	1e-05	1e-05	1e-05	1e-05	1e-05	1.1e-05	1e-05	1e-05	0.471203	0.528717
Com5f15	1e-05	1e-05	1e-05	1e-05	1e-05	1e-05	1e-05	1e-05	0.47191	0.52801
Com5f20	1e-05	0.511637	1e-05	1e-05	1e-05	1e-05	1e-05	1e-05	0.488283	1e-05
Com6f15	1e-05	1e-05	1e-05	1e-05	1e-05	1e-05	0.28154	0.020756	1e-05	0.697635
Com6f20	1e-05	0.462473	1.1e-05	1e-05	1e-05	1e-05	0.368802	0.045345	1e-05	0.123318
ComHN57	0.006107	1e-05	1e-05	0.127316	0.075852	0.148225	1e-05	0.053485	1e-05	0.588975
ComZN208	1e-05	1e-05	1e-05	0.024412	0.025138	0.128878	1e-05	0.239688	1e-05	0.581834
CTB17	1e-05	0.167289	1e-05	1e-05	0.186371	0.128628	0.046629	0.471033	1e-05	1e-05
CTH16	1e-05	1e-05	1e-05	0.044852	0.203943	0.713597	1e-05	1e-05	1e-05	0.037548
DP27e211	1e-05	0.612205	0.007585	0.009683	1e-05	1e-05	0.251918	1e-05	0.11395	0.004618
ESNJ01	1e-05	1e-05	1e-05	1e-05	0.99991	1e-05	1e-05	1e-05	1e-05	1e-05
F1301	1e-05	0.312192	0.349111	1e-05	1e-05	1e-05	0.21076	1e-05	0.127877	1e-05
GCB01	2e-05	1e-05	1e-05	1e-05	0.189572	0.646197	1e-05	0.164152	1e-05	1e-05
GCH02	0.025813	0.06335	0.034733	0.061913	0.015626	0.407468	0.033793	0.098006	0.214458	0.044842
H09031	1e-05	1e-05	1.8e-05	1e-05	1e-05	1e-05	1e-05	0.999902	1e-05	1e-05
H09088	0.016945	1e-05	0.017531	1e-05	1e-05	0.113737	1e-05	0.835012	0.016725	1e-05
H09112	0.014126	0.003935	0.016371	0.03853	0.012604	0.142185	0.009019	0.071582	1e-05	0.691637
H09126	0.014469	1e-05	1e-05	0.053345	0.170504	0.716821	1e-05	0.007656	0.004346	0.032829
H99	1e-05	1e-05	1e-05	0.99991	1e-05	1e-05	1e-05	1e-05	1e-05	1e-05
H99f932F	1e-05	1e-05	1e-05	0.810326	0.008771	0.045552	1e-05	0.072966	0.062336	1e-05
H99fC18	1e-05	1e-05	0.00524	0.736011	0.077992	1e-05	1e-05	0.095414	1e-05	0.085293
H99fC27	1e-05	1e-05	1e-05	0.929988	1e-05	1e-05	1e-05	0.069932	1e-05	1e-05
H99fC38	1e-05	1e-05	1e-05	0.677171	1e-05	1e-05	1e-05	0.322749	1e-05	1e-05
H99fC7	1e-05	1e-05	1e-05	0.719902	1e-05	1e-05	1e-05	1e-05	1e-05	0.280018
H99fCHT	1e-05	1e-05	1e-05	0.776056	1e-05	1e-05	1e-05	1e-05	1e-05	0.223864
H99fH33	1e-05	1e-05	1e-05	0.790729	1e-05	1e-05	1e-05	1e-05	1e-05	0.209191
H99fN02	1e-05	1e-05	1e-05	0.838687	0.088072	0.073171	1e-05	1e-05	1e-05	1e-05
H99fWNeF	1e-05	1e-05	0.519049	0.480871	1e-05	1e-05	1e-05	1e-05	1e-05	1e-05
H99fWNeM	1e-05	1e-05	1e-05	0.629579	1.7e-05	1e-05	1e-05	0.370334	1e-05	1e-05
HBT	1e-05	1e-05	1e-05	1e-05	1e-05	1.6e-05	0.999904	1e-05	1e-05	1e-05
HBTf295	0.075592	1e-05	1e-05	0.030644	0.029093	0.056075	0.015093	1e-05	0.512861	0.280613
HEITian	0.010297	0.164874	0.064287	1e-05	1e-05	0.325997	0.018633	1e-05	0.415871	1e-05
HeTF2	0.04928	0.026376	0.042642	0.048518	0.046268	0.123173	0.045092	1e-05	0.607974	0.010666
HN18	0.078358	0.076593	0.081143	0.138175	0.008781	0.182258	0.018769	0.067166	0.236585	0.112171
HongCN	1e-05	1e-05	1e-05	1e-05	0.836674	1e-05	0.083748	0.079508	1e-05	1e-05
HT03e1	0.035326	0.030126	0.010116	0.031385	1e-05	0.117644	0.051755	0.010973	0.643147	0.069517
HT110	1e-05	0.057237	0.018345	1e-05	1e-05	1e-05	0.209517	0.028769	0.1268	0.559292
HT110e52	1e-05	1e-05	1e-05	1e-05	1e-05	1e-05	0.696963	1e-05	1e-05	0.302957
HuaF	1e-05	1e-05	1e-05	1e-05	1e-05	1e-05	1e-05	1e-05	0.99991	1e-05
HuiCTN3	0.038748	1e-05	0.528938	0.031009	0.005382	0.138623	0.062709	0.028701	1e-05	0.165869
HY19e11	1e-05	0.99991	1e-05	1e-05	1e-05	1e-05	1e-05	1e-05	1e-05	1e-05
JinKM	0.023825	1e-05	0.077536	0.023217	1e-05	0.015452	1e-05	0.006353	0.853576	1e-05
JNeM	1.2e-05	1e-05	1.3e-05	1e-05	1.2e-05	1e-05	1e-05	0.999903	1e-05	1e-05
JNeMfN024	1e-05	1e-05	1e-05	0.340452	0.030782	1e-05	1e-05	0.504537	1e-05	0.124169
L307	0.045242	0.079768	0.010514	0.054129	0.030174	0.112594	0.023583	0.026485	0.595671	0.021841
LD1e11	1e-05	0.99991	1e-05	1e-05	1e-05	1e-05	1e-05	1e-05	1e-05	1e-05
LD2e12	0.003945	0.899554	1e-05	0.013952	0.012069	1e-05	0.028053	1e-05	0.032654	0.009743
LD3e13	1e-05	0.965621	1e-05	1e-05	1e-05	1e-05	0.034299	1e-05	1e-05	1e-05
LD4e11	1e-05	0.904283	1e-05	0.012437	1e-05	1e-05	0.069336	1e-05	0.013885	1e-05
LGB17	1e-05	1e-05	1e-05	1e-05	1e-05	1e-05	1e-05	0.99991	1e-05	1e-05
Li2504	1e-05	0.143714	0.038241	0.008023	0.040786	0.287933	0.043773	0.33659	0.040392	0.060538
Li2505	0.015608	1e-05	1e-05	0.097145	1e-05	0.220648	1e-05	0.661396	0.005153	1e-05
Li2506	0.014218	0.006841	0.013001	0.067925	1e-05	0.187967	0.01088	0.640593	0.058555	1e-05
Li2517	1e-05	1e-05	0.166801	0.054892	0.045913	0.167123	1e-05	0.47084	0.00246	0.091941
Li2521	0.001998	1e-05	0.068949	0.129845	0.023038	0.284913	0.011219	0.322141	0.06381	0.094077
Li2522	0.99991	1e-05	1e-05	1e-05	1e-05	1e-05	1e-05	1e-05	1e-05	1e-05
Li2523	0.99991	1e-05	1e-05	1e-05	1e-05	1e-05	1e-05	1e-05	1e-05	1e-05
Li2525	0.99991	1e-05	1e-05	1e-05	1e-05	1e-05	1e-05	1e-05	1e-05	1e-05
Li2542	0.015479	1e-05	0.027293	0.045221	0.090967	0.285116	0.053789	0.217958	0.148054	0.116113
Li2545	1e-05	1e-05	1e-05	1e-05	0.9999	1e-05	1.1e-05	1.9e-05	1e-05	1e-05
Li2546	1e-05	1e-05	1e-05	1e-05	0.99991	1e-05	1e-05	1e-05	1e-05	1e-05
Li2548	0.013619	0.129623	0.01164	0.068906	0.027607	0.386502	0.063117	0.041192	0.146441	0.111353
Li2565	1e-05	1e-05	0.99991	1e-05	1e-05	1e-05	1e-05	1e-05	1e-05	1e-05
Li2568	0.232554	0.008	0.017429	0.024905	0.044462	0.295937	1e-05	0.153065	0.008933	0.214705
Li2570	0.177315	1e-05	0.037213	0.058956	0.024154	0.227627	1e-05	0.323514	1e-05	0.151191
Li408	1e-05	1e-05	1e-05	1e-05	1e-05	0.99991	1e-05	1e-05	1e-05	1e-05
Lin396	1e-05	1e-05	1e-05	1e-05	1e-05	0.99991	1e-05	1e-05	1e-05	1e-05
LQ4e11122	0.044648	0.012473	0.002335	0.015611	0.212867	0.262686	0.035498	0.206198	0.132755	0.074928
LQ5	1e-05	1e-05	0.10152	0.069838	0.000859	0.343952	1e-05	0.43957	0.025244	0.018987
MSY	1e-05	1e-05	1e-05	1e-05	1e-05	1e-05	1e-05	1e-05	0.99991	1e-05
N02e21622	0.03033	1e-05	0.041178	0.198325	0.127306	0.226368	1e-05	0.225955	0.11633	0.034187
N02e2171	0.015186	1e-05	0.082881	0.283993	0.142348	0.101714	1e-05	0.237639	0.065083	0.071136
N02e4111	0.027086	1e-05	1e-05	0.236524	0.190472	0.292472	1e-05	0.124133	0.07882	0.050463
N02fZ2HH	1e-05	1e-05	1e-05	0.129936	0.078033	1e-05	1e-05	0.20384	0.004186	0.583955
QS18	1e-05	0.99991	1e-05	1e-05	1e-05	1e-05	1e-05	1e-05	1e-05	1e-05
QS18e1135	1e-05	0.99991	1e-05	1e-05	1e-05	1e-05	1e-05	1e-05	1e-05	1e-05
QS18e1443	1.3e-05	0.999906	1e-05	1e-05	1e-05	1e-05	1e-05	1.1e-05	1e-05	1e-05
QS18f200	1e-05	0.310006	0.689914	1e-05	1e-05	1e-05	1e-05	1e-05	1e-05	1e-05
QS18f201	1e-05	0.301101	0.698813	1e-05	1.6e-05	1e-05	1e-05	1e-05	1e-05	1e-05
QS18f2e	0.003413	0.470926	1e-05	1e-05	0.009039	0.052672	1e-05	0.073208	0.305566	0.085146
QS18f83f	1e-05	0.515983	1e-05	0.046985	1e-05	0.316023	1e-05	0.023764	1e-05	0.097196
QS18fCTB	1e-05	0.713053	1e-05	1e-05	0.049778	1e-05	1e-05	0.237099	1e-05	1e-05
QS18fH99	1e-05	0.652085	1e-05	0.317077	1e-05	0.030769	1e-05	1e-05	1e-05	1e-05
QS18fN02	1e-05	0.750876	0.233931	1e-05	1e-05	1e-05	1e-05	1e-05	0.015123	1e-05
QS18fX1	1e-05	0.612287	0.022721	1e-05	1e-05	0.031385	0.00691	0.033285	0.002147	0.291235
QS18fZ2Hf2	1e-05	0.4987	1.9e-05	1e-05	1e-05	1e-05	1e-05	1e-05	1e-05	0.501212
S1	1e-05	1e-05	1.2e-05	0.011678	1e-05	0.51251	1e-05	1e-05	1e-05	0.47574
S181	0.012128	0.0329	1e-05	0.149956	0.041572	0.537357	1e-05	0.038474	0.108835	0.078758
S2	0.050057	0.019789	0.017254	0.09588	0.0159	0.338204	0.017168	0.291807	0.127743	0.026198
S3	1e-05	1e-05	1e-05	1e-05	0.104361	0.070644	1e-05	0.262503	1e-05	0.562432
S5	1.5e-05	1e-05	1e-05	1.7e-05	1.6e-05	1.2e-05	1.2e-05	1e-05	1e-05	0.999888
S6	1e-05	1e-05	1e-05	1e-05	1e-05	0.99991	1e-05	1e-05	1e-05	1e-05
S8	0.069161	0.049247	0.069164	0.025428	0.025509	0.215	0.034093	0.202221	0.202109	0.108068
SDHeC	0.078649	1e-05	1e-05	0.066031	0.024468	0.299338	0.157453	0.056906	1e-05	0.317124
SDHeZF1	1e-05	0.111415	0.065292	1e-05	1e-05	1e-05	0.033303	1e-05	0.783341	0.006599
SH23	1e-05	1e-05	1e-05	0.006279	0.081056	0.596492	1e-05	0.289502	1e-05	0.026621
T10e212	1e-05	1e-05	1e-05	1e-05	1e-05	1e-05	0.188873	0.013156	0.672264	0.125647
T16e312	0.032976	0.177036	0.028377	1e-05	0.000509	0.022432	0.07288	1e-05	0.633154	0.032616
T36e4811	1e-05	1e-05	1e-05	1e-05	1e-05	0.068157	0.721867	1e-05	1e-05	0.209906
T8e121	1e-05	1e-05	1e-05	1e-05	1.5e-05	1e-05	0.611464	1e-05	1e-05	0.388451
TJ105e1	0.014788	0.335251	0.012804	0.025684	0.008008	1e-05	0.077689	1e-05	0.525745	1e-05
TJ110e11	0.056828	0.077939	0.028502	0.072831	0.301047	0.248329	1e-05	0.024189	0.134686	0.055639
TJ18e112	1e-05	0.653433	0.163787	1e-05	1e-05	0.003965	0.090021	1e-05	0.088744	1e-05
TJ78e112	0.007782	0.351992	0.056932	0.024141	0.008973	0.101287	0.047122	0.031108	0.370652	1e-05
TJ93e111	0.012284	0.062156	0.112806	0.011304	0.020341	0.068389	0.050167	0.174683	0.463639	0.02423
TongXi5	1e-05	1e-05	1e-05	1e-05	1e-05	0.99991	1e-05	1e-05	1e-05	1e-05
TY3e1112	0.04594	0.053973	0.023624	0.010285	0.037693	0.080653	0.073768	0.009495	0.615061	0.049507
TY82e31	0.012956	0.640252	0.042678	0.015638	0.011776	1e-05	0.170068	1e-05	0.106601	1e-05
TY91e41	1e-05	0.164809	1e-05	1e-05	1.5e-05	1e-05	0.835098	1.8e-05	1e-05	1e-05
WanN509	0.107312	1e-05	0.010928	0.050922	0.046813	0.456953	0.007184	0.184309	0.108482	0.027088
WLBT	1e-05	0.034318	0.008412	0.023986	1e-05	0.154165	1e-05	1e-05	0.177357	0.601721
WNeF	1.7e-05	1e-05	0.999901	1e-05	1e-05	1e-05	1e-05	1e-05	1.2e-05	1e-05
WNeFfN024	0.008061	1e-05	1e-05	0.202894	0.065344	0.107579	1e-05	0.593179	0.022902	1e-05
WNeM	1e-05	1e-05	0.99991	1e-05	1e-05	1e-05	1e-05	1e-05	1e-05	1e-05
WNeMf15	1e-05	1e-05	1e-05	1.2e-05	1e-05	1e-05	1e-05	0.514531	1e-05	0.485387
WQ07	0.033019	0.207592	0.054431	0.023822	0.018673	0.090712	0.052848	0.032614	0.48628	1e-05
WYfHe112	0.006294	0.24286	0.016059	0.048673	0.000285	0.259569	0.060586	0.032477	0.258097	0.0751
X12f110	1e-05	0.005122	0.011284	0.014028	0.043054	0.258112	0.044411	0.051131	0.056614	0.516234
XJ12e121	1e-05	1e-05	0.060491	0.038279	0.152276	0.609661	0.006264	0.033635	0.078512	0.020861
XJ33e112	0.01893	0.709363	0.007459	0.010782	0.004822	1e-05	0.130306	1e-05	0.100519	0.017798
XJ35e32	1e-05	0.99991	1e-05	1e-05	1e-05	1e-05	1e-05	1e-05	1e-05	1e-05
XJ45e421	1e-05	0.641095	0.044782	1e-05	1e-05	1e-05	0.234452	1e-05	0.079611	1e-05
XJ50e522	1e-05	0.192002	1e-05	1e-05	1e-05	1e-05	0.807918	1e-05	1e-05	1e-05
XRZM	1e-05	1e-05	1e-05	1e-05	1e-05	1e-05	1e-05	1e-05	0.99991	1e-05
Z2fHff249	0.008827	0.005067	0.049123	1e-05	0.018167	0.189115	1e-05	1e-05	1e-05	0.729662
Z2H4	1e-05	1e-05	1e-05	1e-05	1e-05	1.9e-05	1e-05	1e-05	1e-05	0.999901
Z2Hf145	1e-05	0.013052	0.025912	1e-05	1e-05	1e-05	0.372872	0.111625	0.334119	0.14238
Z2Hf2116	1e-05	1e-05	1e-05	1e-05	1e-05	1e-05	0.617983	1e-05	1e-05	0.381937
Z2Hf2116fE	0.00118	0.247184	0.019505	1e-05	1e-05	1e-05	0.118631	1e-05	0.053867	0.559593
Z2Hf2116fQ	1e-05	0.664866	0.002709	1e-05	1e-05	0.061622	0.038359	1e-05	1e-05	0.232394
Z2HfHB	1e-05	0.257678	1e-05	1e-05	1e-05	1e-05	0.000612	0.741641	1e-05	1e-05
ZN208e1	1e-05	1e-05	0.016267	0.338033	0.041631	1e-05	1e-05	0.107418	1e-05	0.496601

## Sheet: Table S4
Table S4. List of genes in the selective sweep regions (top 5%) of FST between sweet and waxy corn accessions.
Gene ID	Chromosome	Start	End	COG class	COG class annotation	GO annotation	KEGG annotation	KOG class	KOG class annotation	Pfam annotation	Swissprot annotation	NR annotation
Zm00001d033104	1	250291343	250304767	--	--	Molecular Function: transmembrane receptor protein serine/threonine kinase activity (GO:0004675);; Molecular Function: ATP binding (GO:0005524);; Cellular Component: plasma membrane (GO:0005886);; Biological Process: protein phosphorylation (GO:0006468);; Biological Process: cell surface receptor signaling pathway (GO:0007166);; Cellular Component: integral component of membrane (GO:0016021);;	--|0.0|zma:103643638|hypothetical protein	--	--	Inositol hexakisphosphate	Proline-rich receptor-like protein kinase PERK2 OS=Arabidopsis thaliana OX=3702 GN=PERK2 PE=2 SV=3	gi|1142637691|ref|ONM06754.1| hypothetical protein ZEAMMB73_Zm00001d033104 [Zea mays]
Zm00001d033105	1	250320688	250322547	[J]	Translation, ribosomal structure and biogenesis	Molecular Function: RNA binding (GO:0003723);; Molecular Function: structural constituent of ribosome (GO:0003735);; Cellular Component: mitochondrion (GO:0005739);; Biological Process: translation (GO:0006412);; Cellular Component: small ribosomal subunit (GO:0015935);;	K02965|1e-100|zma:100276267|K02965 RP-S19; small subunit ribosomal protein S19	[J]	Translation, ribosomal structure and biogenesis	Ribosomal protein S19	Ribosomal protein S19, mitochondrial OS=Petunia hybrida OX=4102 GN=RPS19 PE=2 SV=2	gi|226508904|ref|NP_001143570.1| uncharacterized protein LOC100276267 [Zea mays]
Zm00001d033106	1	250323656	250324358	--	--	--	--	--	--	--	--	gi|1142637697|ref|ONM06760.1| hypothetical protein ZEAMMB73_Zm00001d033106 [Zea mays]
Zm00001d033107	1	250328690	250338437	[RTKL]	--	--	--|0.0|zma:103643639|hypothetical protein	--	--	--	Sulfated surface glycoprotein 185 OS=Volvox carteri OX=3067 PE=1 SV=1	gi|1142637698|ref|ONM06761.1| hypothetical protein ZEAMMB73_Zm00001d033107 [Zea mays]
Zm00001d033108	1	250339356	250347246	[J]	Translation, ribosomal structure and biogenesis	Molecular Function: nucleic acid binding (GO:0003676);; Molecular Function: lysine-tRNA ligase activity (GO:0004824);; Molecular Function: ATP binding (GO:0005524);; Cellular Component: cytosol (GO:0005829);; Biological Process: lysyl-tRNA aminoacylation (GO:0006430);; Cellular Component: plasmodesma (GO:0009506);;	K04567|0.0|zma:100273907|K04567 KARS; lysyl-tRNA synthetase, class II [EC:6.1.1.6]	[J]	Translation, ribosomal structure and biogenesis	tRNA synthetases class II (D, K and N);; OB-fold nucleic acid binding domain;; tRNA synthetases class II core domain (F)	Lysine--tRNA ligase OS=Oryza sativa subsp. japonica OX=39947 GN=Os03g0586800 PE=2 SV=1	gi|1142637716|ref|ONM06779.1| Lysine--tRNA ligase cytoplasmic [Zea mays]
Zm00001d033109	1	250346963	250360412	[L]	Replication, recombination and repair	Biological Process: nuclear-transcribed mRNA catabolic process, nonsense-mediated decay (GO:0000184);; Cellular Component: P-body (GO:0000932);; Molecular Function: DNA binding (GO:0003677);; Molecular Function: mRNA binding (GO:0003729);; Molecular Function: helicase activity (GO:0004386);; Molecular Function: ATP binding (GO:0005524);; Cellular Component: cytoplasm (GO:0005737);; Cellular Compo…	--|0.0|zma:100280381|hypothetical protein	[L]	Replication, recombination and repair	AAA domain;; AAA domain;; AAA domain;; Viral (Superfamily 1) RNA helicase;; AAA domain;; Type II/IV secretion system protein;; ATPase family associated with various cellular activities (AAA);; UvrD/REP helicase N-terminal domain	Regulator of nonsense transcripts 1 homolog OS=Arabidopsis thaliana OX=3702 GN=UPF1 PE=1 SV=2	gi|1142637720|ref|ONM06783.1| P-loop containing nucleoside triphosphate hydrolase superfamily protein [Zea mays]
Zm00001d004396	2	108736242	108762263	--	--	Cellular Component: Golgi membrane (GO:0000139);; Cellular Component: GARP complex (GO:0000938);; Cellular Component: cytosol (GO:0005829);; Biological Process: Golgi to vacuole transport (GO:0006896);; Cellular Component: chloroplast (GO:0009507);; Biological Process: protein transport (GO:0015031);; Molecular Function: syntaxin binding (GO:0019905);; Biological Process: retrograde transport, en…	K17600|0.0|zma:103646811|K17600 VPS54; vacuolar protein sorting-associated protein 54	[U]	Intracellular trafficking, secretion, and vesicular transport	Vps54-like protein	Vacuolar protein sorting-associated protein 54, chloroplastic OS=Arabidopsis thaliana OX=3702 GN=VPS54 PE=1 SV=1	gi|1142659509|ref|ONM18831.1| Vacuolar protein sorting-associated protein 54 chloroplastic [Zea mays]
Zm00001d040094	3	27358348	27364324	[RTKL]	--	Molecular Function: protein serine/threonine kinase activity (GO:0004674);; Molecular Function: ATP binding (GO:0005524);; Cellular Component: plasma membrane (GO:0005886);; Cellular Component: integral component of membrane (GO:0016021);;	--|0.0|zma:103649884|hypothetical protein	[T]	Signal transduction mechanisms	Protein kinase domain;; Protein tyrosine kinase;; Wall-associated receptor kinase galacturonan-binding	Rust resistance kinase Lr10 OS=Triticum aestivum OX=4565 GN=LRK10 PE=2 SV=1	gi|670386075|ref|XP_008673795.1| rust resistance kinase Lr10 isoform X2 [Zea mays]
Zm00001d040096	3	27389098	27389737	--	--	--	--	--	--	--	--	gi|1142672497|ref|ONM30540.1| hypothetical protein ZEAMMB73_Zm00001d040096 [Zea mays]
Zm00001d040097	3	27389178	27390122	--	--	--	--	--	--	--	--	gi|1142672498|ref|ONM30541.1| hypothetical protein ZEAMMB73_Zm00001d040097, partial [Zea mays]
Zm00001d040100	3	27425353	27426229	--	--	--	--|2e-69|zma:103649885|hypothetical protein	--	--	--	--	gi|1142672500|ref|ONM30543.1| hypothetical protein ZEAMMB73_Zm00001d040100 [Zea mays]
Zm00001d040502	3	47172433	47173432	--	--	Cellular Component: plasma membrane (GO:0005886);; Molecular Function: electron transfer activity (GO:0009055);; Cellular Component: plasmodesma (GO:0009506);; Cellular Component: anchored component of membrane (GO:0031225);; Cellular Component: anchored component of plasma membrane (GO:0046658);;	--|1e-138|zma:103650042|hypothetical protein	--	--	Plastocyanin-like domain	Early nodulin-like protein 1 OS=Arabidopsis thaliana OX=3702 GN=At2g25060 PE=1 SV=2	gi|670386425|ref|XP_008673932.1| mavicyanin [Zea mays]
Zm00001d040503	3	47223813	47241740	--	--	Cellular Component: Golgi membrane (GO:0000139);; Molecular Function: structural molecule activity (GO:0005198);; Biological Process: intracellular protein transport (GO:0006886);; Biological Process: ER to Golgi vesicle-mediated transport (GO:0006888);; Biological Process: retrograde vesicle-mediated transport, Golgi to ER (GO:0006890);; Biological Process: intra-Golgi vesicle-mediated transport…	K17301|0.0|zma:100384840|K17301 COPB1; coatomer subunit beta	[U]	Intracellular trafficking, secretion, and vesicular transport	Adaptin N terminal region;; Coatomer beta C-terminal region;; Coatomer beta subunit appendage platform;; Reverse transcriptase (RNA-dependent DNA polymerase)	Coatomer subunit beta-2 OS=Oryza sativa subsp. japonica OX=39947 GN=Os01g0281400 PE=3 SV=1	gi|1142673417|ref|ONM31460.1| Retrovirus-related Pol polyprotein LINE-1 [Zea mays]
Zm00001d040504	3	47292181	47293995	--	--	Cellular Component: vacuole (GO:0005773);; Cellular Component: plasma membrane (GO:0005886);; Molecular Function: electron transfer activity (GO:0009055);; Cellular Component: anchored component of membrane (GO:0031225);; Cellular Component: anchored component of plasma membrane (GO:0046658);;	--|1e-170|zma:103650044|hypothetical protein	--	--	Plastocyanin-like domain	Lamin-like protein OS=Arabidopsis thaliana OX=3702 GN=At5g15350 PE=1 SV=1	gi|670386428|ref|XP_008673933.1| blue copper protein [Zea mays]
Zm00001d040627	3	54948300	54950704	[P]	Inorganic ion transport and metabolism	Biological Process: sodium ion transport (GO:0006814);; Molecular Function: cation transmembrane transporter activity (GO:0008324);; Cellular Component: integral component of membrane (GO:0016021);;	--|0.0|zma:100382359|hypothetical protein	[P]	Inorganic ion transport and metabolism	Cation transport protein	Cation transporter HKT8 OS=Oryza sativa subsp. indica OX=39946 GN=HKT8 PE=2 SV=2	gi|670384574|ref|XP_008673123.1| uncharacterized protein LOC100382359 isoform X1 [Zea mays]
Zm00001d040628	3	55023821	55026070	--	--	--	--|2e-67|sbi:110436946|hypothetical protein	--	--	--	--	gi|1142673646|ref|ONM31689.1| hypothetical protein ZEAMMB73_Zm00001d040628 [Zea mays]
Zm00001d052699	4	198046859	198048753	--	--	Cellular Component: plasma membrane (GO:0005886);; Cellular Component: integral component of membrane (GO:0016021);; Molecular Function: protein-cysteine S-palmitoyltransferase activity (GO:0019706);; Cellular Component: cytoplasmic vesicle membrane (GO:0030659);;	K20027|8e-53|zma:103631961|K20027 ZDHHC1_11; palmitoyltransferase ZDHHC1/11 [EC:2.3.1.225]	[R]	General function prediction only	--	Probable protein S-acyltransferase 22 OS=Arabidopsis thaliana OX=3702 GN=PAT22 PE=2 SV=2	gi|1142693840|ref|AQK57766.1| hypothetical protein ZEAMMB73_Zm00001d052699 [Zea mays]
Zm00001d052700	4	198053637	198078957	[R]	General function prediction only	Cellular Component: nucleus (GO:0005634);; Cellular Component: cytoplasm (GO:0005737);; Cellular Component: chloroplast outer membrane (GO:0009707);; Molecular Function: chloroplast targeting sequence binding (GO:0030941);; Molecular Function: glycolipid binding (GO:0051861);;	--|0.0|zma:100274450|hypothetical protein	[R]	General function prediction only	Ankyrin repeats (3 copies);; Ankyrin repeats (many copies);; Ankyrin repeats (many copies);; STI1 domain;; Ankyrin repeat;; Ankyrin repeat	Ankyrin repeat domain-containing protein 2A OS=Arabidopsis thaliana OX=3702 GN=AKR2A PE=1 SV=2	gi|226491962|ref|NP_001142281.1| uncharacterized protein LOC100274450 [Zea mays]
Zm00001d052701	4	198079781	198083069	[GER]	--	--	K15287|0.0|zma:100193708|K15287 SLC35F1_2; solute carrier family 35, member F1/2	[S]	Function unknown	Solute carrier family 35;; EamA-like transporter family;; CRT-like, chloroquine-resistance transporter-like	--	gi|1142693847|ref|AQK57773.1| Anthocyanin-related membrane protein 1 (Anm1)-like [Zea mays]
Zm00001d052883	4	203324761	203327583	--	--	Biological Process: cell fate determination (GO:0001709);; Molecular Function: nucleic acid binding (GO:0003676);; Molecular Function: DNA-binding transcription factor activity (GO:0003700);; Cellular Component: nucleus (GO:0005634);; Biological Process: transcription, DNA-templated (GO:0006351);; Biological Process: regulation of transcription, DNA-templated (GO:0006355);; Biological Process: po…	--|0.0|zma:103654491|hypothetical protein	[R]	General function prediction only	--	Zinc finger protein WIP2 OS=Arabidopsis thaliana OX=3702 GN=WIP2 PE=1 SV=1	gi|670399151|ref|XP_008679544.1| zinc finger protein WIP2 [Zea mays]
Zm00001d052885	4	203405706	203407600	[J]	Translation, ribosomal structure and biogenesis	Molecular Function: structural constituent of ribosome (GO:0003735);; Cellular Component: cell wall (GO:0005618);; Cellular Component: vacuolar membrane (GO:0005774);; Cellular Component: cytosol (GO:0005829);; Cellular Component: plasma membrane (GO:0005886);; Biological Process: translation (GO:0006412);; Cellular Component: plasmodesma (GO:0009506);; Cellular Component: membrane (GO:0016020);;…	K02957|1e-107|zma:100217251|K02957 RP-S15Ae; small subunit ribosomal protein S15Ae	[J]	Translation, ribosomal structure and biogenesis	Ribosomal protein S8	40S ribosomal protein S15a-1 OS=Arabidopsis thaliana OX=3702 GN=RPS15AA PE=2 SV=2	gi|219362577|ref|NP_001137078.1| 40S ribosomal protein S15a [Zea mays]
Zm00001d052886	4	203407872	203412281	--	--	--	--|0.0|zma:100274572|hypothetical protein	--	--	Sulfotransferase family	--	gi|226531263|ref|NP_001142398.1| uncharacterized protein LOC100274572 [Zea mays]
Zm00001d052888	4	203494690	203511433	[R]	General function prediction only	Molecular Function: nucleotide binding (GO:0000166);; Molecular Function: RNA binding (GO:0003723);; Cellular Component: cytoplasm (GO:0005737);; Biological Process: mRNA processing (GO:0006397);; Cellular Component: nuclear speck (GO:0016607);;	--|0.0|zma:103654496|hypothetical protein	[A]	RNA processing and modification	RNA recognition motif. (a.k.a. RRM, RBD, or RNP domain);; PWI domain	Polyadenylate-binding protein 1 OS=Arabidopsis thaliana OX=3702 GN=PABN1 PE=1 SV=1	gi|670399157|ref|XP_008679545.1| nucleolin isoform X1 [Zea mays]
Zm00001d049912	4	52243207	52246323	--	--	Cellular Component: nucleus (GO:0005634);; Biological Process: post-embryonic development (GO:0009791);; Biological Process: vegetative to reproductive phase transition of meristem (GO:0010228);; Molecular Function: histone methyltransferase activity (H3-K4 specific) (GO:0042800);; Biological Process: carpel development (GO:0048440);; Biological Process: stamen development (GO:0048443);;	K22748|1e-140|zma:103636508|K22748 ATXR3; histone-lysine N-methyltransferase ATXR3 [EC:2.1.1.43]	[BK]	--	--	Histone-lysine N-methyltransferase ATXR3 OS=Arabidopsis thaliana OX=3702 GN=ATXR3 PE=2 SV=2	gi|1142687643|ref|AQK51569.1| Histone-lysine N-methyltransferase ATXR3 [Zea mays]
Zm00001d049913	4	52248471	52252923	--	--	Molecular Function: DNA binding (GO:0003677);; Molecular Function: DNA-binding transcription factor activity (GO:0003700);; Cellular Component: nucleus (GO:0005634);; Cellular Component: cytoplasm (GO:0005737);; Biological Process: transcription, DNA-templated (GO:0006351);; Biological Process: response to high light intensity (GO:0009644);; Biological Process: regulation of flavonoid biosyntheti…	--|0.0|zma:100382324|hypothetical protein	--	--	No apical meristem (NAM) protein	NAC domain-containing protein 78 OS=Arabidopsis thaliana OX=3702 GN=NAC078 PE=2 SV=2	gi|1142687644|ref|AQK51570.1| NAC domain containing protein 71 [Zea mays]
Zm00001d049914	4	52306680	52310011	--	--	--	--|0.0|zma:100279531|hypothetical protein	--	--	Domain of unknown function (DUF966)	Protein UPSTREAM OF FLC OS=Arabidopsis thaliana OX=3702 GN=UFC PE=2 SV=1	gi|1162467731|ref|XP_020407080.1| hypothetical protein [Zea mays]
Zm00001d014775	5	62827826	62832867	[O]	Posttranslational modification, protein turnover, chaperones	--	K22530|0.0|zma:100283830|K22530 ATAD1; ATPase family AAA domain-containing protein 1 [EC:3.6.1.-]	[O]	Posttranslational modification, protein turnover, chaperones	ATPase family associated with various cellular activities (AAA);; AAA+ lid domain;; AAA domain (dynein-related subfamily);; Holliday junction DNA helicase RuvB P-loop domain	ATPase family AAA domain-containing protein FIGL1 OS=Arabidopsis thaliana OX=3702 GN=FIGL1 PE=2 SV=2	gi|670404228|ref|XP_008643762.1| ATPase family AAA domain-containing protein 1 isoform X1 [Zea mays]
Zm00001d014778	5	62834842	62835405	[J]	Translation, ribosomal structure and biogenesis	Molecular Function: phosphoprotein phosphatase activity (GO:0004721);;	--|1e-131|zma:103626452|hypothetical protein	--	--	--	Formin-like protein 5 OS=Oryza sativa subsp. japonica OX=39947 GN=FH5 PE=2 SV=2	gi|939320304|ref|NP_001144174.2| serine/threonine-protein kinase NLK-like [Zea mays]
Zm00001d014779	5	62835880	62838298	--	--	--	--|1e-40|sbi:8064991|hypothetical protein	--	--	--	--	gi|1142703239|ref|AQK67163.1| Putative membrane lipoprotein [Zea mays]
Zm00001d014780	5	62838747	62841688	[RTKL]	--	Molecular Function: transmembrane receptor protein serine/threonine kinase activity (GO:0004675);; Molecular Function: ATP binding (GO:0005524);; Cellular Component: plasma membrane (GO:0005886);; Biological Process: protein phosphorylation (GO:0006468);; Biological Process: defense response (GO:0006952);; Biological Process: cell surface receptor signaling pathway (GO:0007166);;	--|1e-123|zma:100193511|hypothetical protein	[T]	Signal transduction mechanisms	Protein kinase domain;; Protein tyrosine kinase	Probable serine/threonine-protein kinase PBL19 OS=Arabidopsis thaliana OX=3702 GN=PBL19 PE=1 SV=1	gi|1142703242|ref|AQK67166.1| putative receptor-like protein kinase [Zea mays]
Zm00001d014781	5	62906432	62906983	--	--	Molecular Function: nucleotide binding (GO:0000166);; Molecular Function: RNA binding (GO:0003723);; Cellular Component: spliceosomal complex (GO:0005681);; Biological Process: mRNA processing (GO:0006397);; Biological Process: RNA splicing (GO:0008380);; Cellular Component: nuclear speck (GO:0016607);;	--|1e-132|zma:100276210|hypothetical protein	[R]	General function prediction only	Protein of unknown function (DUF2839)	Serine/arginine-rich splicing factor SR45 OS=Arabidopsis thaliana OX=3702 GN=SR45 PE=1 SV=1	gi|1162476461|ref|XP_020393260.1| uncharacterized protein LOC100276210 [Zea mays]
Zm00001d014782	5	62917160	62919846	--	--	Molecular Function: cellulase activity (GO:0008810);; Cellular Component: integral component of membrane (GO:0016021);; Biological Process: cellulose catabolic process (GO:0030245);; Biological Process: cell wall organization (GO:0071555);;	--|0.0|zma:103626453|hypothetical protein	--	--	Glycosyl hydrolase family 9	Endoglucanase 18 OS=Oryza sativa subsp. japonica OX=39947 GN=Os06g0715300 PE=2 SV=1	gi|673921797|ref|NP_001288527.1| endoglucanase 18-like precursor [Zea mays]
Zm00001d014882	5	66936300	66940006	[J]	Translation, ribosomal structure and biogenesis	Molecular Function: 3'-5'-exoribonuclease activity (GO:0000175);; Cellular Component: exosome (RNase complex) (GO:0000178);; Molecular Function: RNA binding (GO:0003723);; Cellular Component: nucleus (GO:0005634);; Cellular Component: cytoplasm (GO:0005737);; Biological Process: RNA processing (GO:0006396);;	K12589|1e-174|zma:103626486|K12589 RRP42; exosome complex component RRP42	[J]	Translation, ribosomal structure and biogenesis	3' exoribonuclease family, domain 1;; 3' exoribonuclease family, domain 2	Exosome complex component RRP45A OS=Arabidopsis thaliana OX=3702 GN=RRP45A PE=2 SV=1	gi|1142703499|ref|AQK67423.1| 3&apos;-5&apos;-exoribonuclease family protein [Zea mays]
Zm00001d014883	5	66940918	66941424	[H]	Coenzyme transport and metabolism	Molecular Function: ribonuclease inhibitor activity (GO:0008428);; Molecular Function: oxaloacetate decarboxylase activity (GO:0008948);; Molecular Function: metal ion binding (GO:0046872);; Molecular Function: 4-hydroxy-4-methyl-2-oxoglutarate aldolase activity (GO:0047443);; Biological Process: regulation of RNA metabolic process (GO:0051252);;	--|1e-123|zma:100283919|hypothetical protein	--	--	Aldolase/RraA	Putative 4-hydroxy-4-methyl-2-oxoglutarate aldolase 2 OS=Arabidopsis thaliana OX=3702 GN=At5g16450 PE=1 SV=1	gi|226502502|ref|NP_001150289.1| regulator of ribonuclease activity A [Zea mays]
Zm00001d014884	5	66955270	66956191	--	--	Cellular Component: microtubule (GO:0005874);; Molecular Function: microtubule binding (GO:0008017);;	--|1e-102|sbi:8075732|hypothetical protein	--	--	--	TORTIFOLIA1-like protein 3 OS=Arabidopsis thaliana OX=3702 GN=TOR1L3 PE=2 SV=1	gi|1142703505|ref|AQK67429.1| hypothetical protein ZEAMMB73_Zm00001d014884 [Zea mays]
Zm00001d014885	5	67005734	67007272	--	--	Molecular Function: transmembrane receptor protein serine/threonine kinase activity (GO:0004675);; Molecular Function: ATP binding (GO:0005524);; Cellular Component: plasma membrane (GO:0005886);; Biological Process: protein phosphorylation (GO:0006468);; Biological Process: cell surface receptor signaling pathway (GO:0007166);; Cellular Component: integral component of membrane (GO:0016021);;	K10904|0.0|zma:100192665|K10904 TIPIN; TIMELESS-interacting protein	[D]	Cell cycle control, cell division, chromosome partitioning	Replication Fork Protection Component Swi3;; Zinc knuckle	Proline-rich receptor-like protein kinase PERK2 OS=Arabidopsis thaliana OX=3702 GN=PERK2 PE=2 SV=3	gi|659667830|ref|NP_001281084.1| nucleic acid binding protein [Zea mays]
Zm00001d014887	5	67026171	67030023	[C]	Energy production and conversion	Molecular Function: calmodulin binding (GO:0005516);; Cellular Component: vacuole (GO:0005773);; Cellular Component: vacuolar membrane (GO:0005774);; Cellular Component: endoplasmic reticulum (GO:0005783);; Cellular Component: plasma membrane (GO:0005886);; Biological Process: lignin metabolic process (GO:0009808);; Biological Process: unidimensional cell growth (GO:0009826);; Biological Process:…	K09828|0.0|zma:542549|K09828 DHCR24; Delta24-sterol reductase [EC:1.3.1.72 1.3.1.-]	[R]	General function prediction only	FAD binding domain	Delta(24)-sterol reductase OS=Arabidopsis thaliana OX=3702 GN=DIM PE=1 SV=2	gi|1142703507|ref|AQK67431.1| nana plant2 [Zea mays]
Zm00001d014888	5	67030219	67031109	--	--	Cellular Component: extracellular region (GO:0005576);; Biological Process: gibberellic acid mediated signaling pathway (GO:0009740);;	--|1e-157|zma:103626488|hypothetical protein	--	--	Gibberellin regulated protein	Gibberellin-regulated protein 2 OS=Arabidopsis thaliana OX=3702 GN=GASA2 PE=2 SV=1	gi|1142703513|ref|AQK67437.1| Snakin-2 [Zea mays]
Zm00001d014889	5	67036358	67037769	--	--	--	--|4e-83|zma:103626489|hypothetical protein	--	--	--	--	gi|1142703514|ref|AQK67438.1| hypothetical protein ZEAMMB73_Zm00001d014889 [Zea mays]
Zm00001d014890	5	67038410	67041166	--	--	--	--|0.0|zma:103626490|hypothetical protein	--	--	--	--	gi|670407301|ref|XP_008645129.1| uncharacterized protein LOC103626490 [Zea mays]
Zm00001d014893	5	67115018	67115644	--	--	--	--|1e-154|zma:100502416|hypothetical protein	[R]	General function prediction only	--	--	gi|1142702171|ref|AQK66095.1| Retrovirus-related Pol polyprotein LINE-1 [Zea mays]
Zm00001d014894	5	67116375	67118478	--	--	--	K12871|1e-128|zma:100273359|K12871 CCDC12; coiled-coil domain-containing protein 12	[S]	Function unknown	cwf18 pre-mRNA splicing factor	--	gi|226531175|ref|NP_001141270.1| uncharacterized protein LOC100273359 [Zea mays]
Zm00001d014895	5	67118452	67127665	--	--	--	--|0.0|zma:103626492|hypothetical protein	[R]	General function prediction only	Maintenance of mitochondrial morphology protein 1	--	gi|1142703524|ref|AQK67448.1| Putative integral membrane protein conserved region (DUF2404) [Zea mays]
Zm00001d014896	5	67129301	67133392	--	--	--	--|0.0|zma:100191893|hypothetical protein	--	--	Protein of unknown function (DUF707)	--	gi|212274665|ref|NP_001130789.1| uncharacterized protein LOC100191893 [Zea mays]
Zm00001d045310	9	18782254	18788548	[RTKL]	--	Molecular Function: MAP kinase activity (GO:0004707);; Molecular Function: ATP binding (GO:0005524);; Cellular Component: nucleus (GO:0005634);; Cellular Component: cytoplasm (GO:0005737);; Biological Process: defense response (GO:0006952);; Biological Process: regulation of gene expression (GO:0010468);; Biological Process: intracellular signal transduction (GO:0035556);;	K14512|0.0|zma:541618|K14512 MPK6; mitogen-activated protein kinase 6 [EC:2.7.11.24]	[T]	Signal transduction mechanisms	Protein kinase domain;; Protein tyrosine kinase;; Lipopolysaccharide kinase (Kdo/WaaP) family	Mitogen-activated protein kinase 1 OS=Oryza sativa subsp. japonica OX=39947 GN=MPK1 PE=1 SV=1	gi|840083911|ref|NP_001104843.2| MAP kinase 2 [Zea mays]
Zm00001d045311	9	18788726	18792268	--	--	--	--|0.0|zma:100381992|hypothetical protein	[R]	General function prediction only	Putative serine esterase (DUF676)	--	gi|293332713|ref|NP_001168232.1| Hydrolase-like protein family [Zea mays]
Zm00001d045312	9	18798375	18805633	--	--	Cellular Component: nucleus (GO:0005634);; Biological Process: multicellular organism development (GO:0007275);; Biological Process: response to water deprivation (GO:0009414);; Biological Process: response to light stimulus (GO:0009416);; Biological Process: auxin polar transport (GO:0009926);; Biological Process: regulation of meristem structural organization (GO:0009934);; Biological Process: …	--|1e-180|sbi:8069167|hypothetical protein	--	--	--	F-box/LRR-repeat MAX2 homolog OS=Oryza sativa subsp. japonica OX=39947 GN=D3 PE=1 SV=2	gi|1142843944|ref|AQL02030.1| F-box protein MAX2 [Zea mays]
Zm00001d045313	9	18798784	18800901	--	--	Cellular Component: nucleus (GO:0005634);; Biological Process: multicellular organism development (GO:0007275);; Biological Process: response to water deprivation (GO:0009414);; Biological Process: response to light stimulus (GO:0009416);; Biological Process: auxin polar transport (GO:0009926);; Biological Process: regulation of meristem structural organization (GO:0009934);; Biological Process: …	--|0.0|zma:103631147|hypothetical protein	--	--	--	F-box/LRR-repeat MAX2 homolog OS=Oryza sativa subsp. japonica OX=39947 GN=D3 PE=1 SV=2	gi|1142843944|ref|AQL02030.1| F-box protein MAX2 [Zea mays]
Zm00001d045314	9	18801201	18805631	[QR]	--	Cellular Component: chloroplast (GO:0009507);; Cellular Component: chloroplast envelope (GO:0009941);; Molecular Function: thiol S-methyltransferase activity (GO:0018708);;	K21552|0.0|zma:100281381|K21552 HOL; methyl halide transferase [EC:2.1.1.165]	--	--	Thiopurine S-methyltransferase (TPMT);; Methyltransferase domain;; Methyltransferase domain;; Methyltransferase domain;; Methyltransferase domain	Probable thiol methyltransferase 2 OS=Arabidopsis thaliana OX=3702 GN=HOL3 PE=1 SV=1	gi|1104876106|ref|NP_001147771.2| S-adenosylmethionine-dependent methyltransferase/ methyltransferase/ thiopurine S-methyltransferase [Zea mays]
Zm00001d045315	9	18806523	18809336	[O]	Posttranslational modification, protein turnover, chaperones	Molecular Function: threonine-type endopeptidase activity (GO:0004298);; Cellular Component: nucleus (GO:0005634);; Cellular Component: cytoplasm (GO:0005737);; Cellular Component: proteasome core complex (GO:0005839);; Biological Process: proteolysis involved in cellular protein catabolic process (GO:0051603);;	K02737|0.0|zma:100194311|K02737 PSMB5; 20S proteasome subunit beta 5 [EC:3.4.25.1]	[O]	Posttranslational modification, protein turnover, chaperones	Proteasome subunit	Proteasome subunit beta type-5-A OS=Arabidopsis thaliana OX=3702 GN=PBE1 PE=1 SV=1	gi|1142843949|ref|AQL02035.1| Proteasome subunit beta type [Zea mays]
Zm00001d045316	9	18810093	18825456	[GER]	--	Biological Process: carbohydrate transport (GO:0008643);; Cellular Component: integral component of membrane (GO:0016021);;	K15280|0.0|zma:103638070|K15280 SLC35C2; solute carrier family 35, member C2	[S]	Function unknown	Triose-phosphate Transporter family;; EamA-like transporter family;; UAA transporter family	Probable sugar phosphate/phosphate translocator At1g06470 OS=Arabidopsis thaliana OX=3702 GN=At1g06470 PE=2 SV=1	gi|670437331|ref|XP_008659280.1| probable sugar phosphate/phosphate translocator At1g06470 [Zea mays]
Zm00001d045318	9	18862371	18862757	--	--	--	--|2e-74|sita:101777286|hypothetical protein	[R]	General function prediction only	Glycosyl transferase family 90	--	gi|1142843953|ref|AQL02039.1| downstream target of AGL15 2 [Zea mays]
Zm00001d045319	9	18864666	18866741	--	--	Molecular Function: RNA binding (GO:0003723);; Molecular Function: endonuclease activity (GO:0004519);; Cellular Component: mitochondrion (GO:0005739);; Biological Process: RNA modification (GO:0009451);;	--|0.0|zma:103638071|hypothetical protein	[R]	General function prediction only	PPR repeat family;; PPR repeat;; PPR repeat;; Pentatricopeptide repeat domain;; Pentacotripeptide-repeat region of PRORP;; Mitochondrial 28S ribosomal protein S27	Pentatricopeptide repeat-containing protein At5g39710 OS=Arabidopsis thaliana OX=3702 GN=EMB2745 PE=2 SV=1	gi|1162499189|ref|XP_020399523.1| pentatricopeptide repeat-containing protein At5g39710 isoform X1 [Zea mays]
Zm00001d045596	9	28028596	28031674	--	--	Cellular Component: endoplasmic reticulum (GO:0005783);; Cellular Component: plasma membrane (GO:0005886);; Biological Process: protein folding (GO:0006457);; Cellular Component: plasmodesma (GO:0009506);; Biological Process: cellular response to heat (GO:0034605);; Biological Process: cellular response to unfolded protein (GO:0034620);; Biological Process: response to external biotic stimulus (G…	--|0.0|zma:100283684|hypothetical protein	--	--	--	BAG family molecular chaperone regulator 7 OS=Arabidopsis thaliana OX=3702 GN=BAG7 PE=1 SV=1	gi|226503749|ref|NP_001150057.1| IQ calmodulin-binding motif family protein [Zea mays]
Zm00001d045597	9	28031820	28047755	--	--	Molecular Function: GTPase activator activity (GO:0005096);; Biological Process: signal transduction (GO:0007165);; Biological Process: pollen tube growth (GO:0009860);; Cellular Component: apical plasma membrane (GO:0016324);; Molecular Function: Rho GTPase binding (GO:0017048);; Biological Process: regulation of growth (GO:0040008);; Biological Process: positive regulation of GTPase activity (G…	--|0.0|zma:103638184|hypothetical protein	[T]	Signal transduction mechanisms	RhoGAP domain;; Leucine-zipper of ternary complex factor MIP1;; PH domain	Rho GTPase-activating protein REN1 OS=Arabidopsis thaliana OX=3702 GN=REN1 PE=1 SV=2	gi|670437580|ref|XP_008659386.1| rho GTPase-activating protein REN1 isoform X1 [Zea mays]
Zm00001d045598	9	28060153	28063330	--	--	--	--|0.0|zma:100216695|hypothetical protein	--	--	Domain of unknown function (DUF4220);; Protein of unknown function, DUF594	--	gi|670435173|ref|XP_008658155.1| uncharacterized protein LOC100216695 isoform X1 [Zea mays]
Zm00001d045599	9	28082328	28086696	[Q]	Secondary metabolites biosynthesis, transport and catabolism	Molecular Function: copper ion binding (GO:0005507);; Cellular Component: cell wall (GO:0005618);; Cellular Component: vacuolar membrane (GO:0005774);; Cellular Component: plasma membrane (GO:0005886);; Cellular Component: plant-type cell wall (GO:0009505);; Cellular Component: plasmodesma (GO:0009506);; Biological Process: cell tip growth (GO:0009932);; Cellular Component: membrane (GO:0016020);…	--|0.0|zma:100383470|hypothetical protein	[Q]	Secondary metabolites biosynthesis, transport and catabolism	Multicopper oxidase;; Multicopper oxidase;; Multicopper oxidase	Monocopper oxidase-like protein SKU5 OS=Arabidopsis thaliana OX=3702 GN=SKU5 PE=1 SV=1	gi|293336711|ref|NP_001169589.1| uncharacterized protein LOC100383470 precursor [Zea mays]
Zm00001d045600	9	28126449	28127152	--	--	Molecular Function: DNA-binding transcription factor activity (GO:0003700);; Cellular Component: nucleus (GO:0005634);; Biological Process: transcription, DNA-templated (GO:0006351);; Biological Process: regulation of transcription, DNA-templated (GO:0006355);; Biological Process: multicellular organism development (GO:0007275);; Molecular Function: sequence-specific DNA binding (GO:0043565);; Bi…	--|2e-93|zma:100281519|hypothetical protein	--	--	No apical meristem (NAM) protein	NAC domain-containing protein 26 OS=Arabidopsis thaliana OX=3702 GN=NAC026 PE=1 SV=1	gi|1142844666|ref|AQL02752.1| NAC domain-containing protein 26 [Zea mays]
Zm00001d046109	9	63900291	63900708	[J]	Translation, ribosomal structure and biogenesis	Molecular Function: structural constituent of ribosome (GO:0003735);; Cellular Component: ribosome (GO:0005840);; Biological Process: translation (GO:0006412);;	K02894|3e-11|mus:103995947|K02894 RP-L23e; large subunit ribosomal protein L23e	[J]	Translation, ribosomal structure and biogenesis	--	60S ribosomal protein L23 OS=Nicotiana tabacum OX=4097 GN=RPL23 PE=2 SV=1	gi|1142845638|ref|AQL03724.1| 60S ribosomal protein L23 [Zea mays]
Zm00001d046111	9	63970902	63971348	--	--	--	--|1e-43|sbi:8069823|hypothetical protein	--	--	--	--	gi|1142845639|ref|AQL03725.1| hypothetical protein ZEAMMB73_Zm00001d046111 [Zea mays]
Zm00001d046112	9	63973033	63977492	[E]	Amino acid transport and metabolism	Biological Process: spermine biosynthetic process (GO:0006597);; Molecular Function: spermine synthase activity (GO:0016768);;	K00797|0.0|zma:732743|K00797 speE; spermidine synthase [EC:2.5.1.16]	[E]	Amino acid transport and metabolism	Spermine/spermidine synthase domain;; Spermidine synthase tetramerisation domain;; Methyltransferase domain	Spermine synthase OS=Arabidopsis thaliana OX=3702 GN=SPMS PE=1 SV=1	gi|1142845640|ref|AQL03726.1| Spermidine synthase [Zea mays]
Zm00001d025847	10	131489756	131495677	[G]	Carbohydrate transport and metabolism	Biological Process: carbohydrate metabolic process (GO:0005975);; Molecular Function: beta-glucosidase activity (GO:0008422);; Molecular Function: scopolin beta-glucosidase activity (GO:0102483);; Biological Process: glycosyl compound metabolic process (GO:1901657);;	K05350|0.0|zma:100272792|K05350 bglB; beta-glucosidase [EC:3.2.1.21]	[G]	Carbohydrate transport and metabolism	Glycosyl hydrolase family 1	Beta-glucosidase 18 OS=Oryza sativa subsp. japonica OX=39947 GN=BGLU18 PE=3 SV=2	gi|1142649855|ref|AQK44841.1| Beta-glucosidase 47 [Zea mays]
Zm00001d025848	10	131497998	131500944	--	--	--	K22519|0.0|zma:100281154|K22519 PTAC5; protein disulfide-isomerase [EC:5.3.4.1]	--	--	--	Protein disulfide isomerase pTAC5, chloroplastic OS=Arabidopsis thaliana OX=3702 GN=PTAC5 PE=1 SV=1	gi|1142649856|ref|AQK44842.1| plastid transcriptionally active 5 [Zea mays]
Zm00001d025850	10	131504641	131504991	--	--	Cellular Component: endoplasmic reticulum (GO:0005783);; Cellular Component: plasma membrane (GO:0005886);; Biological Process: auxin-activated signaling pathway (GO:0009734);; Biological Process: auxin polar transport (GO:0009926);; Biological Process: auxin homeostasis (GO:0010252);; Molecular Function: auxin efflux transmembrane transporter activity (GO:0010329);; Cellular Component: integral …	--|1e-43|zma:103632601|hypothetical protein	--	--	Plant protein of unknown function	Probable auxin efflux carrier component 1c OS=Oryza sativa subsp. japonica OX=39947 GN=PIN1C PE=2 SV=1	gi|1142649858|ref|AQK44844.1| hypothetical protein ZEAMMB73_Zm00001d025850 [Zea mays]
Zm00001d025851	10	131505987	131507148	--	--	Cellular Component: Golgi membrane (GO:0000139);; Cellular Component: integral component of membrane (GO:0016021);; Molecular Function: xyloglucan 6-xylosyltransferase activity (GO:0033843);; Biological Process: root hair elongation (GO:0048767);;	K08238|0.0|zma:100285084|K08238 XXT; xyloglucan 6-xylosyltransferase [EC:2.4.2.39]	[GM]	--	galactosyl transferase GMA12/MNN10 family	Probable xyloglucan 6-xylosyltransferase 1 OS=Oryza sativa subsp. japonica OX=39947 GN=XXT1 PE=2 SV=1	gi|1142649859|ref|AQK44845.1| Xyloglucan 6-xylosyltransferase 2 [Zea mays]
Zm00001d025853	10	131518170	131523882	[RTKL]	--	Molecular Function: protein serine/threonine kinase activity (GO:0004674);; Molecular Function: ATP binding (GO:0005524);; Cellular Component: nucleus (GO:0005634);; Cellular Component: cytoplasm (GO:0005737);; Biological Process: endocytosis (GO:0006897);; Biological Process: regulation of cell shape (GO:0008360);; Biological Process: response to brassinosteroid (GO:0009741);; Biological Process…	K08960|0.0|sbi:110436292|K08960 CSNK1E; casein kinase 1, epsilon [EC:2.7.11.1]	[T]	Signal transduction mechanisms	Protein kinase domain;; Protein tyrosine kinase;; Fungal protein kinase	Casein kinase 1 OS=Oryza sativa subsp. japonica OX=39947 GN=CKI1 PE=1 SV=1	gi|1142649861|ref|AQK44847.1| Putative casein kinase family protein [Zea mays]
Zm00001d025855	10	131547301	131554470	--	--	Molecular Function: aspartic-type endopeptidase activity (GO:0004190);; Cellular Component: plasma membrane (GO:0005886);; Biological Process: proteolysis (GO:0006508);; Biological Process: protein catabolic process (GO:0030163);; Cellular Component: anchored component of membrane (GO:0031225);;	--|1e-91|zma:103641846|hypothetical protein	[O]	Posttranslational modification, protein turnover, chaperones	--	Aspartyl protease family protein 1 OS=Arabidopsis thaliana OX=3702 GN=APF1 PE=1 SV=1	gi|1142649885|ref|AQK44871.1| hypothetical protein ZEAMMB73_Zm00001d025855 [Zea mays]
Zm00001d025857	10	131577849	131579681	[J]	Translation, ribosomal structure and biogenesis	Molecular Function: structural constituent of ribosome (GO:0003735);; Cellular Component: vacuole (GO:0005773);; Cellular Component: endoplasmic reticulum (GO:0005783);; Biological Process: translation (GO:0006412);; Cellular Component: plasmodesma (GO:0009506);; Cellular Component: cytosolic large ribosomal subunit (GO:0022625);;	K02875|2e-91|zma:100192625|K02875 RP-L14e; large subunit ribosomal protein L14e	[J]	Translation, ribosomal structure and biogenesis	Ribosomal protein L14	60S ribosomal protein L14-1 OS=Arabidopsis thaliana OX=3702 GN=RPL14A PE=2 SV=1	gi|212721528|ref|NP_001131311.1| uncharacterized protein LOC100192625 [Zea mays]
Zm00001d026127	10	139138426	139205090	--	--	--	K12385|0.0|zma:103641981|K12385 NPC1; Niemann-Pick C1 protein	[I]	Lipid transport and metabolism	Niemann-Pick C1 N terminus;; Sterol-sensing domain of SREBP cleavage-activation;; Patched family	--	gi|1142650702|ref|AQK45688.1| Patched family protein [Zea mays]
Zm00001d026128	10	139268233	139272680	--	--	--	K12385|4e-99|zma:103641981|K12385 NPC1; Niemann-Pick C1 protein	[I]	Lipid transport and metabolism	Patched family	--	gi|1142650703|ref|AQK45689.1| Patched family protein [Zea mays]
Zm00001d026129	10	139294768	139298735	[D]	Cell cycle control, cell division, chromosome partitioning	Cellular Component: nucleus (GO:0005634);; Biological Process: mitotic cell cycle (GO:0007067);; Biological Process: cell division (GO:0051301);;	K21777|0.0|zma:100272768|K21777 CCNB; G2/mitotic-specific cyclin-B, other	[D]	Cell cycle control, cell division, chromosome partitioning	Cyclin, N-terminal domain;; Cyclin, C-terminal domain	Cyclin-B2-1 OS=Oryza sativa subsp. japonica OX=39947 GN=CYCB2-1 PE=1 SV=2	gi|226495323|ref|NP_001140693.1| cyclin superfamily protein, putative [Zea mays]
Zm00001d026130	10	139299512	139303908	--	--	--	--|0.0|zma:103641983|hypothetical protein	--	--	Protein of unknown function (DUF632);; Protein of unknown function (DUF630)	Nitrate regulatory gene2 protein OS=Arabidopsis thaliana OX=3702 GN=NRG2 PE=1 SV=1	gi|670446615|ref|XP_008663509.1| nitrate regulatory gene2 protein [Zea mays]
Zm00001d026131	10	139320952	139323275	--	--	Biological Process: amino acid transmembrane transport (GO:0003333);; Cellular Component: plasma membrane (GO:0005886);; Molecular Function: amino acid transmembrane transporter activity (GO:0015171);; Cellular Component: integral component of membrane (GO:0016021);;	--|0.0|zma:103641984|hypothetical protein	[E]	Amino acid transport and metabolism	Transmembrane amino acid transporter protein	Lysine histidine transporter-like 8 OS=Arabidopsis thaliana OX=3702 GN=AATL1 PE=1 SV=1	gi|670446617|ref|XP_008663510.1| lysine histidine transporter-like 8 [Zea mays]
Zm00001d026132	10	139324321	139327689	--	--	Molecular Function: copper ion binding (GO:0005507);; Cellular Component: extracellular region (GO:0005576);; Molecular Function: oxidoreductase activity (GO:0016491);;	--|0.0|zma:103641985|hypothetical protein	[Q]	Secondary metabolites biosynthesis, transport and catabolism	Multicopper oxidase;; Multicopper oxidase;; Multicopper oxidase	L-ascorbate oxidase homolog OS=Brassica napus OX=3708 GN=Bp10 PE=2 SV=1	gi|1142650716|ref|AQK45702.1| SKU5 similar 5 [Zea mays]
Zm00001d026133	10	139348686	139352143	--	--	Cellular Component: extracellular region (GO:0005576);; Biological Process: lipid catabolic process (GO:0016042);; Molecular Function: lipase activity (GO:0016298);;	--|0.0|zma:103642893|hypothetical protein	--	--	GDSL-like Lipase/Acylhydrolase	GDSL esterase/lipase At5g55050 OS=Arabidopsis thaliana OX=3702 GN=At5g55050 PE=2 SV=1	gi|1142650717|ref|AQK45703.1| GDSL esterase/lipase [Zea mays]
Zm00001d026134	10	139367586	139369541	--	--	Cellular Component: extracellular region (GO:0005576);; Biological Process: lipid catabolic process (GO:0016042);; Molecular Function: lipase activity (GO:0016298);;	--|0.0|zma:103641986|hypothetical protein	--	--	GDSL-like Lipase/Acylhydrolase	GDSL esterase/lipase At5g55050 OS=Arabidopsis thaliana OX=3702 GN=At5g55050 PE=2 SV=1	gi|670446621|ref|XP_008663512.1| GDSL esterase/lipase At4g16230 [Zea mays]
Zm00001d023733	10	17846675	17851927	--	--	--	--|1e-124|zma:100382621|hypothetical protein	--	--	--	--	gi|293337245|ref|NP_001168817.1| uncharacterized protein LOC100382621 [Zea mays]
Zm00001d023734	10	17851766	17855585	[G]	Carbohydrate transport and metabolism	Molecular Function: single-stranded DNA binding (GO:0003697);; Molecular Function: RNA binding (GO:0003723);; Molecular Function: copper ion binding (GO:0005507);; Molecular Function: ATP binding (GO:0005524);; Cellular Component: mitochondrion (GO:0005739);; Biological Process: response to cold (GO:0009409);; Biological Process: mitochondrial mRNA modification (GO:0080156);;	K12741|0.0|zma:100284207|K12741 HNRNPA1_3; heterogeneous nuclear ribonucleoprotein A1/A3	[R]	General function prediction only	RNA recognition motif. (a.k.a. RRM, RBD, or RNP domain)	Glycine-rich RNA-binding protein 3, mitochondrial OS=Arabidopsis thaliana OX=3702 GN=RBG3 PE=1 SV=1	gi|1142644937|ref|AQK39923.1| glycine-rich protein2 [Zea mays]
Zm00001d023735	10	17919269	17922752	--	--	Cellular Component: microtubule (GO:0005874);;	K18635|7e-49|zma:100283951|K18635 SPR1; protein SPIRAL1 and related proteins	--	--	--	Protein SPIRAL1-like 3 OS=Oryza sativa subsp. japonica OX=39947 GN=Os12g0502000 PE=3 SV=1	gi|1142644941|ref|AQK39927.1| Nitrilase-associated protein [Zea mays]
Zm00001d023792	10	20844614	20890419	[G]	Carbohydrate transport and metabolism	Molecular Function: ATP binding (GO:0005524);; Biological Process: carbohydrate metabolic process (GO:0005975);; Cellular Component: chloroplast (GO:0009507);; Molecular Function: metal ion binding (GO:0046872);; Molecular Function: phosphoglucan, water dikinase activity (GO:0051752);; Molecular Function: starch binding (GO:2001070);;	K15535|0.0|zma:100274067|K15535 PWD; phosphoglucan, water dikinase [EC:2.7.9.5]	--	--	Pyruvate phosphate dikinase, PEP/pyruvate binding domain;; Starch binding domain	Phosphoglucan, water dikinase, chloroplastic OS=Oryza sativa subsp. japonica OX=39947 GN=GWD3 PE=3 SV=2	gi|1142645046|ref|AQK40032.1| Phosphoglucan water dikinase chloroplastic [Zea mays]
Zm00001d023793	10	20855686	20856203	--	--	--	--|5e-20|zma:100502416|hypothetical protein	--	--	--	--	gi|1142645056|ref|AQK40042.1| hypothetical protein ZEAMMB73_Zm00001d023793 [Zea mays]
Zm00001d024518	10	75760691	75762808	--	--	--	--|5e-56|zma:100193362|hypothetical protein	[I]	Lipid transport and metabolism	Acyl CoA binding protein	Acyl-CoA-binding domain-containing protein 1 OS=Oryza sativa subsp. japonica OX=39947 GN=ACBP1 PE=1 SV=1	gi|1142646360|ref|AQK41346.1| Acyl-CoA-binding protein1 [Zea mays]
Zm00001d024519	10	75764386	75780299	--	--	--	--|0.0|zma:100501788|hypothetical protein	--	--	--	Protein MET1, chloroplastic OS=Arabidopsis thaliana OX=3702 GN=MET1 PE=1 SV=1	gi|1142646362|ref|AQK41348.1| rubredoxin family protein [Zea mays]
Zm00001d024520	10	75862661	75864082	[O]	Posttranslational modification, protein turnover, chaperones	Molecular Function: ubiquitin-protein transferase activity (GO:0004842);; Cellular Component: endoplasmic reticulum (GO:0005783);; Molecular Function: zinc ion binding (GO:0008270);; Cellular Component: integral component of membrane (GO:0016021);; Cellular Component: Derlin-1 retrotranslocation complex (GO:0036513);; Biological Process: ubiquitin-dependent protein catabolic process (GO:0042787);…	K10666|0.0|zma:100194220|K10666 RNF5; E3 ubiquitin-protein ligase RNF5 [EC:2.3.2.27]	[O]	Posttranslational modification, protein turnover, chaperones	Zinc finger, C3HC4 type (RING finger);; Zinc finger, C3HC4 type (RING finger);; Zinc finger, C3HC4 type (RING finger);; Ring finger domain;; RING-type zinc-finger;; Prokaryotic RING finger family 4	E3 ubiquitin-protein ligase RMA3 OS=Arabidopsis thaliana OX=3702 GN=RMA3 PE=1 SV=1	gi|212723182|ref|NP_001132733.1| putative RING/U-box superfamily protein [Zea mays]
Zm00001d024521	10	75864894	75867823	--	--	Molecular Function: RNA binding (GO:0003723);; Molecular Function: endonuclease activity (GO:0004519);; Cellular Component: mitochondrion (GO:0005739);; Biological Process: RNA modification (GO:0009451);; Cellular Component: intracellular membrane-bounded organelle (GO:0043231);; Biological Process: response to cadmium ion (GO:0046686);;	--|0.0|zma:103641252|hypothetical protein	[R]	General function prediction only	PPR repeat family;; Pentatricopeptide repeat domain;; PPR repeat;; PPR repeat;; Pentacotripeptide-repeat region of PRORP	Pentatricopeptide repeat-containing protein At1g07590, mitochondrial OS=Arabidopsis thaliana OX=3702 GN=At1g07590 PE=2 SV=1	gi|670445029|ref|XP_008662837.1| pentatricopeptide repeat-containing protein At1g07590, mitochondrial isoform X1 [Zea mays]

## Sheet: Table S5
Table S5. List of genes in the selective sweep regions (top 5%) of πA/πB between sweet and waxy corn accessions.
Gene ID	Chromosome	Start	End	COG class	COG class annotation	GO annotation	KEGG annotation	KOG class	KOG class annotation	Pfam annotation	Swissprot annotation	NR annotation
Zm00001d027962	1	18451773	18457720	--	--	Cellular Component: ESCRT I complex (GO:0000813);; Biological Process: protein transport (GO:0015031);;	K12185|1e-155|zma:100284677|K12185 VPS37; ESCRT-I complex subunit VPS37	[S]	Function unknown	Modifier of rudimentary (Mod(r)) protein	Vacuolar protein-sorting-associated protein 37 homolog 1 OS=Arabidopsis thaliana OX=3702 GN=VPS37-1 PE=1 SV=1	gi|1142625329|ref|ONL94391.1| Vacuolar protein-sorting-associated protein 37 homolog 1 [Zea mays]
Zm00001d027963	1	18460171	18462291	[L]	Replication, recombination and repair	--	--|0.0|zma:103631821|hypothetical protein	[R]	General function prediction only	Type II intron maturase	Nuclear intron maturase 1, mitochondrial OS=Arabidopsis thaliana OX=3702 GN=NMAT1 PE=1 SV=1	gi|670362309|ref|XP_008651784.1| nuclear intron maturase 1, mitochondrial [Zea mays]
Zm00001d027965	1	18511901	18513196	--	--	Molecular Function: aspartic-type endopeptidase activity (GO:0004190);; Biological Process: proteolysis (GO:0006508);; Cellular Component: plant-type cell wall (GO:0009505);; Biological Process: systemic acquired resistance (GO:0009627);; Biological Process: protein catabolic process (GO:0030163);; Biological Process: regulation of programmed cell death (GO:0043067);; Cellular Component: apoplast…	--|0.0|zma:100192462|hypothetical protein	[O]	Posttranslational modification, protein turnover, chaperones	Xylanase inhibitor C-terminal;; Xylanase inhibitor N-terminal;; Eukaryotic aspartyl protease	Aspartyl protease 25 OS=Oryza sativa subsp. japonica OX=39947 GN=AP25 PE=2 SV=1	gi|1115995424|ref|NP_001131154.2| uncharacterized protein LOC100192462 precursor [Zea mays]
Zm00001d027966	1	18514177	18522465	[P]	Inorganic ion transport and metabolism	Molecular Function: copper ion binding (GO:0005507);; Cellular Component: chloroplast (GO:0009507);; Biological Process: response to metal ion (GO:0010038);; Biological Process: protein homotrimerization (GO:0070207);;	K03926|1e-119|zma:100304379|K03926 cutA; periplasmic divalent cation tolerance protein	[P]	Inorganic ion transport and metabolism	CutA1 divalent ion tolerance protein	Protein CutA 1, chloroplastic OS=Oryza sativa subsp. japonica OX=39947 GN=CUTA1 PE=1 SV=1	gi|1142625332|ref|ONL94394.1| Protein CutA chloroplastic [Zea mays]
Zm00001d027967	1	18522679	18525819	--	--	--	--|0.0|zma:100278469|hypothetical protein	--	--	Protein of unknown function (DUF3223)	Protein EMBRYO DEFECTIVE 514 OS=Arabidopsis thaliana OX=3702 GN=EMB514 PE=1 SV=1	gi|1142625333|ref|ONL94395.1| EMB514 [Zea mays]
Zm00001d027968	1	18526350	18531383	[J]	Translation, ribosomal structure and biogenesis	Cellular Component: Golgi membrane (GO:0000139);; Cellular Component: Golgi apparatus (GO:0005794);; Cellular Component: integral component of membrane (GO:0016021);; Molecular Function: glucuronoxylan 4-O-methyltransferase activity (GO:0030775);; Biological Process: xylan metabolic process (GO:0045491);; Biological Process: xylan biosynthetic process (GO:0045492);;	K18801|1e-156|zma:103644460|K18801 GXM; glucuronoxylan 4-O-methyltransferase [EC:2.1.1.112]	--	--	Polysaccharide biosynthesis	Glucuronoxylan 4-O-methyltransferase 1 OS=Arabidopsis thaliana OX=3702 GN=GXM1 PE=1 SV=1	gi|1142625334|ref|ONL94396.1| Glucuronoxylan 4-O-methyltransferase 2 [Zea mays]
Zm00001d027969	1	18597035	18617718	--	--	Molecular Function: nucleotide binding (GO:0000166);; Molecular Function: RNA binding (GO:0003723);; Cellular Component: nucleolus (GO:0005730);; Biological Process: rRNA processing (GO:0006364);;	--|0.0|zma:103631822|hypothetical protein	--	--	Occludin homology domain	Nucleolin 2 OS=Oryza sativa subsp. japonica OX=39947 GN=Os04g0620700 PE=2 SV=2	gi|1314994889|ref|XP_008651787.3| dentin sialophosphoprotein [Zea mays]
Zm00001d033104	1	250291343	250304767	--	--	Molecular Function: transmembrane receptor protein serine/threonine kinase activity (GO:0004675);; Molecular Function: ATP binding (GO:0005524);; Cellular Component: plasma membrane (GO:0005886);; Biological Process: protein phosphorylation (GO:0006468);; Biological Process: cell surface receptor signaling pathway (GO:0007166);; Cellular Component: integral component of membrane (GO:0016021);;	--|0.0|zma:103643638|hypothetical protein	--	--	Inositol hexakisphosphate	Proline-rich receptor-like protein kinase PERK2 OS=Arabidopsis thaliana OX=3702 GN=PERK2 PE=2 SV=3	gi|1142637691|ref|ONM06754.1| hypothetical protein ZEAMMB73_Zm00001d033104 [Zea mays]
Zm00001d033105	1	250320688	250322547	[J]	Translation, ribosomal structure and biogenesis	Molecular Function: RNA binding (GO:0003723);; Molecular Function: structural constituent of ribosome (GO:0003735);; Cellular Component: mitochondrion (GO:0005739);; Biological Process: translation (GO:0006412);; Cellular Component: small ribosomal subunit (GO:0015935);;	K02965|1e-100|zma:100276267|K02965 RP-S19; small subunit ribosomal protein S19	[J]	Translation, ribosomal structure and biogenesis	Ribosomal protein S19	Ribosomal protein S19, mitochondrial OS=Petunia hybrida OX=4102 GN=RPS19 PE=2 SV=2	gi|226508904|ref|NP_001143570.1| uncharacterized protein LOC100276267 [Zea mays]
Zm00001d033106	1	250323656	250324358	--	--	--	--	--	--	--	--	gi|1142637697|ref|ONM06760.1| hypothetical protein ZEAMMB73_Zm00001d033106 [Zea mays]
Zm00001d033107	1	250328690	250338437	[RTKL]	--	--	--|0.0|zma:103643639|hypothetical protein	--	--	--	Sulfated surface glycoprotein 185 OS=Volvox carteri OX=3067 PE=1 SV=1	gi|1142637698|ref|ONM06761.1| hypothetical protein ZEAMMB73_Zm00001d033107 [Zea mays]
Zm00001d033108	1	250339356	250347246	[J]	Translation, ribosomal structure and biogenesis	Molecular Function: nucleic acid binding (GO:0003676);; Molecular Function: lysine-tRNA ligase activity (GO:0004824);; Molecular Function: ATP binding (GO:0005524);; Cellular Component: cytosol (GO:0005829);; Biological Process: lysyl-tRNA aminoacylation (GO:0006430);; Cellular Component: plasmodesma (GO:0009506);;	K04567|0.0|zma:100273907|K04567 KARS; lysyl-tRNA synthetase, class II [EC:6.1.1.6]	[J]	Translation, ribosomal structure and biogenesis	tRNA synthetases class II (D, K and N);; OB-fold nucleic acid binding domain;; tRNA synthetases class II core domain (F)	Lysine--tRNA ligase OS=Oryza sativa subsp. japonica OX=39947 GN=Os03g0586800 PE=2 SV=1	gi|1142637716|ref|ONM06779.1| Lysine--tRNA ligase cytoplasmic [Zea mays]
Zm00001d033109	1	250346963	250360412	[L]	Replication, recombination and repair	Biological Process: nuclear-transcribed mRNA catabolic process, nonsense-mediated decay (GO:0000184);; Cellular Component: P-body (GO:0000932);; Molecular Function: DNA binding (GO:0003677);; Molecular Function: mRNA binding (GO:0003729);; Molecular Function: helicase activity (GO:0004386);; Molecular Function: ATP binding (GO:0005524);; Cellular Component: cytoplasm (GO:0005737);; Cellular Compo…	--|0.0|zma:100280381|hypothetical protein	[L]	Replication, recombination and repair	AAA domain;; AAA domain;; AAA domain;; Viral (Superfamily 1) RNA helicase;; AAA domain;; Type II/IV secretion system protein;; ATPase family associated with various cellular activities (AAA);; UvrD/REP helicase N-terminal domain	Regulator of nonsense transcripts 1 homolog OS=Arabidopsis thaliana OX=3702 GN=UPF1 PE=1 SV=2	gi|1142637720|ref|ONM06783.1| P-loop containing nucleoside triphosphate hydrolase superfamily protein [Zea mays]
Zm00001d033891	1	277636846	277639269	--	--	Molecular Function: structural constituent of cell wall (GO:0005199);;	--|0.0|zma:100383262|hypothetical protein	--	--	Core-2/I-Branching enzyme	Vegetative cell wall protein gp1 OS=Chlamydomonas reinhardtii OX=3055 GN=GP1 PE=1 SV=1	gi|293336147|ref|NP_001169393.1| uncharacterized protein LOC100383262 [Zea mays]
Zm00001d033892	1	277641447	277644180	--	--	--	--|0.0|zma:100191173|hypothetical protein	--	--	Core-2/I-Branching enzyme	--	gi|194703606|ref|ACF85887.1| unknown [Zea mays]
Zm00001d033893	1	277646079	277647046	--	--	--	--|2e-85|zma:100275243|hypothetical protein	--	--	Photosystem I reaction centre subunit N (PSAN or PSI-N)	--	gi|226508676|ref|NP_001142849.1| uncharacterized protein LOC100275243 [Zea mays]
Zm00001d033895	1	277649984	277660006	--	--	--	K01404|0.0|zma:103643963|K01404 GP63; leishmanolysin [EC:3.4.24.36]	[MV]	--	Leishmanolysin;; EGF-like domain	--	gi|1142639825|ref|ONM08888.1| metalloendopeptidase [Zea mays]
Zm00001d033896	1	277726512	277729830	[IM]	--	Cellular Component: chloroplast stroma (GO:0009570);; Biological Process: isopentenyl diphosphate biosynthetic process, methylerythritol 4-phosphate pathway (GO:0019288);; Molecular Function: metal ion binding (GO:0046872);; Biological Process: dimethylallyl diphosphate biosynthetic process (GO:0050992);; Molecular Function: 3 iron, 4 sulfur cluster binding (GO:0051538);; Molecular Function: 4-hy…	K03527|0.0|zma:100383164|K03527 ispH; 4-hydroxy-3-methylbut-2-en-1-yl diphosphate reductase [EC:1.17.7.4]	--	--	LytB protein	4-hydroxy-3-methylbut-2-enyl diphosphate reductase, chloroplastic OS=Oryza sativa subsp. japonica OX=39947 GN=ISPH PE=2 SV=1	gi|293333839|ref|NP_001169300.1| 4-hydroxy-3-methylbut-2-enyl diphosphate reductase [Zea mays]
Zm00001d002338	2	10590637	10594877	--	--	Molecular Function: UDP-N-acetylglucosamine diphosphorylase activity (GO:0003977);; Cellular Component: cytosol (GO:0005829);; Cellular Component: plasma membrane (GO:0005886);; Biological Process: UDP-N-acetylglucosamine metabolic process (GO:0006047);; Biological Process: UDP-N-acetylglucosamine biosynthetic process (GO:0006048);; Biological Process: embryo sac development (GO:0009553);; Biolog…	K00972|0.0|zma:100279878|K00972 UAP1; UDP-N-acetylglucosamine/UDP-N-acetylgalactosamine diphosphorylase [EC:2.7.7.23 2.7.7.83]	[M]	Cell wall/membrane/envelope biogenesis	UTP--glucose-1-phosphate uridylyltransferase	UDP-N-acetylglucosamine diphosphorylase 1 OS=Arabidopsis thaliana OX=3702 GN=GLCNAC1PUT1 PE=1 SV=1	gi|1023300992|ref|NP_001311168.1| uncharacterized protein LOC100279878 [Zea mays]
Zm00001d002339	2	10595493	10598060	--
Zm00001d002340	2	10598321	10603491	[R]	General function prediction only	--	K12606|0.0|zma:100193338|K12606 RCD1; CCR4-NOT transcription complex subunit 9	[R]	General function prediction only	Cell differentiation family, Rcd1-like	--	gi|1142654689|ref|ONM14011.1| Cell differentiation Rcd1-like protein [Zea mays]
Zm00001d002341	2	10606800	10609111	--	--	--	--|0.0|zma:100275525|hypothetical protein	--	--	Uncharacterized conserved protein (DUF2358)	--	gi|226509310|ref|NP_001143056.1| uncharacterized protein LOC100275525 [Zea mays]
Zm00001d002342	2	10613065	10616088	--	--	Molecular Function: polygalacturonase activity (GO:0004650);; Cellular Component: extracellular region (GO:0005576);; Cellular Component: cell wall (GO:0005618);; Biological Process: metabolic process (GO:0008152);; Biological Process: microsporogenesis (GO:0009556);; Biological Process: pollen exine formation (GO:0010584);; Biological Process: cell wall organization (GO:0071555);;	--|0.0|zma:100191933|hypothetical protein	--	--	Pectate lyase superfamily protein;; Right handed beta helix region	Polygalacturonase QRT3 OS=Arabidopsis thaliana OX=3702 GN=QRT3 PE=2 SV=1	gi|212275816|ref|NP_001130829.1| uncharacterized protein LOC100191933 precursor [Zea mays]
Zm00001d002343	2	10631062	10633353	--	--	Molecular Function: zinc ion transmembrane transporter activity (GO:0005385);; Cellular Component: plasma membrane (GO:0005886);; Biological Process: zinc ion transport (GO:0006829);; Cellular Component: integral component of membrane (GO:0016021);;	K14709|0.0|zma:100282628|K14709 SLC39A1_2_3; solute carrier family 39 (zinc transporter), member 1/2/3	[P]	Inorganic ion transport and metabolism	ZIP Zinc transporter	Zinc transporter 3 OS=Oryza sativa subsp. japonica OX=39947 GN=ZIP3 PE=1 SV=2	gi|1142654695|ref|ONM14017.1| Zinc transporter 1 [Zea mays]
Zm00001d002344	2	10634372	10635782	--	--	--	--|3e-72|zma:100278829|hypothetical protein	--	--	VMA21-like domain	--	gi|670372868|ref|XP_008667746.1| uncharacterized protein LOC100278829 isoform X1 [Zea mays]
Zm00001d002345	2	10635912	10638275	--
Zm00001d002346	2	10649171	10653316	[R]	General function prediction only	Molecular Function: zinc ion binding (GO:0008270);; Biological Process: lignin biosynthetic process (GO:0009809);; Molecular Function: cinnamyl-alcohol dehydrogenase activity (GO:0045551);; Molecular Function: sinapyl alcohol dehydrogenase activity (GO:0052747);;	K00083|0.0|zma:100191885|K00083 CAD; cinnamyl-alcohol dehydrogenase [EC:1.1.1.195]	[Q]	Secondary metabolites biosynthesis, transport and catabolism	Alcohol dehydrogenase GroES-like domain;; Zinc-binding dehydrogenase;; D-isomer specific 2-hydroxyacid dehydrogenase, NAD binding domain	Cinnamyl alcohol dehydrogenase 7 OS=Oryza sativa subsp. japonica OX=39947 GN=CAD7 PE=1 SV=1	gi|212274473|ref|NP_001130781.1| cinnamyl alcohol dehydrogenase 1 [Zea mays]
Zm00001d002347	2	10657877	10658439	--	--	--	--|1e-107|zma:103645954|hypothetical protein	--	--	Hydrophobic seed protein;; Protease inhibitor/seed storage/LTP family	36.4 kDa proline-rich protein OS=Solanum lycopersicum OX=4081 GN=TPRP-F1 PE=2 SV=1	gi|673921519|ref|NP_001288371.1| 36.4 kDa proline-rich protein-like precursor [Zea mays]
Zm00001d002348	2	10671529	10673482	--	--	Molecular Function: structural constituent of cell wall (GO:0005199);; Cellular Component: extracellular region (GO:0005576);; Cellular Component: cell wall (GO:0005618);; Cellular Component: plasmodesma (GO:0009506);; Biological Process: cell wall organization (GO:0071555);;	--|0.0|zma:100273642|hypothetical protein	--	--	X8 domain	Leucine-rich repeat extensin-like protein 5 OS=Arabidopsis thaliana OX=3702 GN=LRX5 PE=2 SV=2	gi|226505610|ref|NP_001141530.1| uncharacterized protein LOC100273642 precursor [Zea mays]
Zm00001d002349	2	10674198	10679341	--	--	Molecular Function: magnesium ion binding (GO:0000287);; Cellular Component: chloroplast (GO:0009507);; Biological Process: gibberellin biosynthetic process (GO:0009686);; Molecular Function: ent-kaurene synthase activity (GO:0009899);;	K04121|0.0|zma:103645955|K04121 E4.2.3.19; ent-kaurene synthase [EC:4.2.3.19]	--	--	Terpene synthase family, metal binding domain;; Terpene synthase, N-terminal domain	Ent-kaur-16-ene synthase, chloroplastic OS=Oryza sativa subsp. japonica OX=39947 GN=KS1 PE=1 SV=1	gi|1358101337|ref|NP_001348116.1| ent-kaur-16-ene synthase, chloroplastic [Zea mays]
Zm00001d002350	2	10686293	10689881	--	--	Molecular Function: magnesium ion binding (GO:0000287);; Cellular Component: cytoplasm (GO:0005737);; Biological Process: defense response (GO:0006952);; Biological Process: metabolic process (GO:0008152);; Molecular Function: terpene synthase activity (GO:0010333);; Molecular Function: hydrolase activity (GO:0016787);; Molecular Function: (3R)-(E)-nerolidol synthase activity (GO:0102145);;	K15793|0.0|zma:100274033|K15793 K15793; acyclic sesquiterpene synthase [EC:4.2.3.49 4.2.3.47 3.1.7.6]	--	--	Terpene synthase family, metal binding domain;; Terpene synthase, N-terminal domain	Acyclic sesquiterpene synthase OS=Zea mays OX=4577 GN=TPS1 PE=1 SV=1	gi|1142654720|ref|ONM14042.1| kaurene synthase2 [Zea mays]
Zm00001d002351	2	10715684	10724692	--	--	Molecular Function: magnesium ion binding (GO:0000287);; Cellular Component: cytoplasm (GO:0005737);; Biological Process: defense response (GO:0006952);; Biological Process: metabolic process (GO:0008152);; Molecular Function: terpene synthase activity (GO:0010333);; Molecular Function: hydrolase activity (GO:0016787);; Molecular Function: (3R)-(E)-nerolidol synthase activity (GO:0102145);;	K15793|0.0|zma:541974|K15793 K15793; acyclic sesquiterpene synthase [EC:4.2.3.49 4.2.3.47 3.1.7.6]	--	--	Terpene synthase family, metal binding domain;; Terpene synthase, N-terminal domain	Acyclic sesquiterpene synthase OS=Zea mays OX=4577 GN=TPS1 PE=1 SV=1	gi|1143558483|ref|NP_001105097.2| acyclic sesquiterpene synthase [Zea mays]
Zm00001d004955	2	150554959	150558746	--	--	Molecular Function: ATP binding (GO:0005524);; Molecular Function: 1-phosphatidylinositol-4-phosphate 5-kinase activity (GO:0016308);; Cellular Component: apical plasma membrane (GO:0016324);; Biological Process: clathrin-dependent endocytosis (GO:0072583);; Cellular Component: pollen tube (GO:0090406);;	K00889|0.0|zma:103647104|K00889 PIP5K; 1-phosphatidylinositol-4-phosphate 5-kinase [EC:2.7.1.68]	[T]	Signal transduction mechanisms	Phosphatidylinositol-4-phosphate 5-Kinase;; MORN repeat	Phosphatidylinositol 4-phosphate 5-kinase 6 OS=Arabidopsis thaliana OX=3702 GN=PIP5K6 PE=2 SV=1	gi|1142660518|ref|ONM19840.1| Phosphatidylinositol 4-phosphate 5-kinase 6 [Zea mays]
Zm00001d004956	2	150578240	150597318	[K]	Transcription	Molecular Function: D-arabinono-1,4-lactone oxidase activity (GO:0003885);; Cellular Component: integral component of membrane (GO:0016021);; Molecular Function: galactonolactone dehydrogenase activity (GO:0016633);; Biological Process: L-ascorbic acid biosynthetic process (GO:0019853);; Cellular Component: mitochondrial membrane (GO:0031966);; Molecular Function: flavin adenine dinucleotide bind…	K00225|0.0|zma:100381436|K00225 GLDH; L-galactono-1,4-lactone dehydrogenase [EC:1.3.2.3]	[V]	Defense mechanisms	RNA polymerase Rpb5, C-terminal domain;; FAD binding domain;; D-arabinono-1,4-lactone oxidase;; RNA polymerase Rpb5, N-terminal domain	L-galactono-1,4-lactone dehydrogenase 1, mitochondrial OS=Oryza sativa subsp. japonica OX=39947 GN=GLDH1 PE=2 SV=1	gi|1142660524|ref|ONM19846.1| galactono lactone dehydrogenase1 [Zea mays]
Zm00001d004957	2	150613845	150616281	[Q]	Secondary metabolites biosynthesis, transport and catabolism	Molecular Function: monooxygenase activity (GO:0004497);; Molecular Function: iron ion binding (GO:0005506);; Cellular Component: plasma membrane (GO:0005886);; Biological Process: multicellular organism development (GO:0007275);; Biological Process: brassinosteroid homeostasis (GO:0010268);; Cellular Component: integral component of membrane (GO:0016021);; Biological Process: sterol metabolic pr…	K09588|0.0|zma:103647105|K09588 CYP90A1; cytochrome P450 family 90 subfamily A polypeptide 1 [EC:1.14.-.-]	[QI]	--	Cytochrome P450	Cytochrome P450 90A4 OS=Oryza sativa subsp. japonica OX=39947 GN=CYP90A4 PE=2 SV=1	gi|1162456242|ref|XP_020404008.1| cytochrome P450 90A4 [Zea mays]
Zm00001d006078	2	197542925	197543503	[R]	General function prediction only	Cellular Component: plasma membrane (GO:0005886);; Cellular Component: integral component of membrane (GO:0016021);;	--|1e-139|zma:103647569|hypothetical protein	--	--	Zinc finger, C3HC4 type (RING finger);; Prokaryotic RING finger family 4;; Zinc finger, C3HC4 type (RING finger);; Zinc finger, C3HC4 type (RING finger)	CASP-like protein 4A1 OS=Sorghum bicolor OX=4558 GN=Sb04g002820 PE=3 SV=1	gi|670378782|ref|XP_008670306.1| baculoviral IAP repeat-containing protein 7 [Zea mays]
Zm00001d006079	2	197544668	197551476	--	--	Biological Process: ubiquitin-dependent protein catabolic process (GO:0006511);; Molecular Function: zinc ion binding (GO:0008270);; Biological Process: protein deubiquitination (GO:0016579);; Molecular Function: thiol-dependent ubiquitinyl hydrolase activity (GO:0036459);;	K11844|0.0|zma:103647570|K11844 USP16_45; ubiquitin carboxyl-terminal hydrolase 16/45 [EC:3.4.19.12]	[O]	Posttranslational modification, protein turnover, chaperones	Ubiquitin carboxyl-terminal hydrolase;; Zn-finger in ubiquitin-hydrolases and other protein;; Ubiquitin carboxyl-terminal hydrolase	Ubiquitin carboxyl-terminal hydrolase 1 OS=Arabidopsis thaliana OX=3702 GN=UBP1 PE=1 SV=2	gi|670378784|ref|XP_008670307.1| ubiquitin carboxyl-terminal hydrolase 2 [Zea mays]
Zm00001d006080	2	197575106	197579019	--	--	Molecular Function: oleoyl-[acyl-carrier-protein] hydrolase activity (GO:0004320);; Biological Process: fatty acid biosynthetic process (GO:0006633);; Cellular Component: chloroplast (GO:0009507);; Molecular Function: myristoyl-[acyl-carrier-protein] hydrolase activity (GO:0016295);; Molecular Function: palmitoyl-[acyl-carrier-protein] hydrolase activity (GO:0016296);; Molecular Function: acyl-[a…	K10782|0.0|zma:100284340|K10782 FATA; fatty acyl-ACP thioesterase A [EC:3.1.2.14]	--	--	Acyl-ACP thioesterase	Oleoyl-acyl carrier protein thioesterase 1, chloroplastic OS=Arabidopsis thaliana OX=3702 GN=FATA PE=1 SV=1	gi|1276317516|ref|NP_001150707.2| uncharacterized protein LOC100284340 [Zea mays]
Zm00001d006081	2	197580361	197581317	--	--	Cellular Component: endoplasmic reticulum (GO:0005783);; Cellular Component: Golgi apparatus (GO:0005794);; Biological Process: lipid transport (GO:0006869);; Biological Process: single fertilization (GO:0007338);; Biological Process: double fertilization forming a zygote and endosperm (GO:0009567);; Molecular Function: sterol binding (GO:0032934);;	--|5e-75|zma:103648353|hypothetical protein	[I]	Lipid transport and metabolism	Oxysterol-binding protein	Oxysterol-binding protein-related protein 3A OS=Arabidopsis thaliana OX=3702 GN=ORP3A PE=1 SV=1	gi|1142663424|ref|ONM22746.1| Pleckstrin homology (PH) domain superfamily protein, partial [Zea mays]
Zm00001d006082	2	197602488	197606112	[R]	General function prediction only	Biological Process: auxin-activated signaling pathway (GO:0009734);; Cellular Component: integral component of membrane (GO:0016021);; Biological Process: transmembrane transport (GO:0055085);;	K13947|0.0|zma:100273056|K13947 PIN; auxin efflux carrier family	--	--	Membrane transport protein	Probable auxin efflux carrier component 5b OS=Oryza sativa subsp. japonica OX=39947 GN=PIN5B PE=2 SV=1	gi|226500078|ref|NP_001140977.1| putative auxin efflux carrier PIN5c [Zea mays]
Zm00001d003939	2	70548849	70558717	--	--	Cellular Component: vacuolar membrane (GO:0005774);; Cellular Component: integral component of membrane (GO:0016021);; Molecular Function: transmembrane transporter activity (GO:0022857);;	--|0.0|sbi:8070973|hypothetical protein	--	--	OPT oligopeptide transporter protein	Probable metal-nicotianamine transporter YSL5 OS=Oryza sativa subsp. japonica OX=39947 GN=YSL5 PE=2 SV=3	gi|1142658687|ref|ONM18009.1| putative metal-nicotianamine transporter YSL6 [Zea mays]
Zm00001d003941	2	70598355	70604588	[S]	Function unknown	Cellular Component: vacuolar membrane (GO:0005774);; Cellular Component: integral component of membrane (GO:0016021);; Molecular Function: transmembrane transporter activity (GO:0022857);;	--|0.0|zma:100192483|hypothetical protein	--	--	OPT oligopeptide transporter protein	Probable metal-nicotianamine transporter YSL6 OS=Oryza sativa subsp. japonica OX=39947 GN=YSL6 PE=2 SV=1	gi|1142658706|ref|ONM18028.1| putative metal-nicotianamine transporter YSL6 [Zea mays]
Zm00001d039432	3	4122095	4123749	[G]	Carbohydrate transport and metabolism	Cellular Component: extracellular region (GO:0005576);;	--|0.0|zma:100283935|hypothetical protein	--	--	--	Protodermal factor 1 OS=Arabidopsis thaliana OX=3702 GN=PDF1 PE=2 SV=1	gi|1093953492|ref|NP_001150305.2| meiosis 5 precursor [Zea mays]
Zm00001d039434	3	4140509	4150100	--	--	Biological Process: MAPK cascade (GO:0000165);; Molecular Function: RNA polymerase II regulatory region sequence-specific DNA binding (GO:0000977);; Molecular Function: DNA-binding transcription factor activity (GO:0003700);; Cellular Component: nucleus (GO:0005634);; Biological Process: transcription, DNA-templated (GO:0006351);; Biological Process: specification of stamen identity (GO:0010097);…	K09264|0.0|zma:542037|K09264 K09264; MADS-box transcription factor, plant	[K]	Transcription	SRF-type transcription factor (DNA-binding and dimerisation domain);; K-box region	MADS-box transcription factor 3 OS=Oryza sativa subsp. japonica OX=39947 GN=MADS3 PE=2 SV=1	gi|670385508|ref|XP_008673573.1| MADS-box transcription factor 3 isoform X2 [Zea mays]
Zm00001d039435	3	4161898	4175012	--	--	Molecular Function: structural constituent of cell wall (GO:0005199);; Cellular Component: extracellular region (GO:0005576);; Cellular Component: cell wall (GO:0005618);; Cellular Component: plant-type cell wall (GO:0009505);; Cellular Component: plasmodesma (GO:0009506);; Biological Process: cell wall organization (GO:0071555);;	--|0.0|zma:100193649|hypothetical protein	--	--	--	Leucine-rich repeat extensin-like protein 3 OS=Arabidopsis thaliana OX=3702 GN=LRX3 PE=1 SV=1	gi|1304473096|ref|NP_001345785.1| uncharacterized protein LOC100193649 [Zea mays]
Zm00001d040502	3	47172433	47173432	--	--	Cellular Component: plasma membrane (GO:0005886);; Molecular Function: electron transfer activity (GO:0009055);; Cellular Component: plasmodesma (GO:0009506);; Cellular Component: anchored component of membrane (GO:0031225);; Cellular Component: anchored component of plasma membrane (GO:0046658);;	--|1e-138|zma:103650042|hypothetical protein	--	--	Plastocyanin-like domain	Early nodulin-like protein 1 OS=Arabidopsis thaliana OX=3702 GN=At2g25060 PE=1 SV=2	gi|670386425|ref|XP_008673932.1| mavicyanin [Zea mays]
Zm00001d040503	3	47223813	47241740	--	--	Cellular Component: Golgi membrane (GO:0000139);; Molecular Function: structural molecule activity (GO:0005198);; Biological Process: intracellular protein transport (GO:0006886);; Biological Process: ER to Golgi vesicle-mediated transport (GO:0006888);; Biological Process: retrograde vesicle-mediated transport, Golgi to ER (GO:0006890);; Biological Process: intra-Golgi vesicle-mediated transport…	K17301|0.0|zma:100384840|K17301 COPB1; coatomer subunit beta	[U]	Intracellular trafficking, secretion, and vesicular transport	Adaptin N terminal region;; Coatomer beta C-terminal region;; Coatomer beta subunit appendage platform;; Reverse transcriptase (RNA-dependent DNA polymerase)	Coatomer subunit beta-2 OS=Oryza sativa subsp. japonica OX=39947 GN=Os01g0281400 PE=3 SV=1	gi|1142673417|ref|ONM31460.1| Retrovirus-related Pol polyprotein LINE-1 [Zea mays]
Zm00001d040504	3	47292181	47293995	--	--	Cellular Component: vacuole (GO:0005773);; Cellular Component: plasma membrane (GO:0005886);; Molecular Function: electron transfer activity (GO:0009055);; Cellular Component: anchored component of membrane (GO:0031225);; Cellular Component: anchored component of plasma membrane (GO:0046658);;	--|1e-170|zma:103650044|hypothetical protein	--	--	Plastocyanin-like domain	Lamin-like protein OS=Arabidopsis thaliana OX=3702 GN=At5g15350 PE=1 SV=1	gi|670386428|ref|XP_008673933.1| blue copper protein [Zea mays]
Zm00001d040627	3	54948300	54950704	[P]	Inorganic ion transport and metabolism	Biological Process: sodium ion transport (GO:0006814);; Molecular Function: cation transmembrane transporter activity (GO:0008324);; Cellular Component: integral component of membrane (GO:0016021);;	--|0.0|zma:100382359|hypothetical protein	[P]	Inorganic ion transport and metabolism	Cation transport protein	Cation transporter HKT8 OS=Oryza sativa subsp. indica OX=39946 GN=HKT8 PE=2 SV=2	gi|670384574|ref|XP_008673123.1| uncharacterized protein LOC100382359 isoform X1 [Zea mays]
Zm00001d040628	3	55023821	55026070	--	--	--	--|2e-67|sbi:110436946|hypothetical protein	--	--	--	--	gi|1142673646|ref|ONM31689.1| hypothetical protein ZEAMMB73_Zm00001d040628 [Zea mays]
Zm00001d052883	4	203324761	203327583	--	--	Biological Process: cell fate determination (GO:0001709);; Molecular Function: nucleic acid binding (GO:0003676);; Molecular Function: DNA-binding transcription factor activity (GO:0003700);; Cellular Component: nucleus (GO:0005634);; Biological Process: transcription, DNA-templated (GO:0006351);; Biological Process: regulation of transcription, DNA-templated (GO:0006355);; Biological Process: po…	--|0.0|zma:103654491|hypothetical protein	[R]	General function prediction only	--	Zinc finger protein WIP2 OS=Arabidopsis thaliana OX=3702 GN=WIP2 PE=1 SV=1	gi|670399151|ref|XP_008679544.1| zinc finger protein WIP2 [Zea mays]
Zm00001d052885	4	203405706	203407600	[J]	Translation, ribosomal structure and biogenesis	Molecular Function: structural constituent of ribosome (GO:0003735);; Cellular Component: cell wall (GO:0005618);; Cellular Component: vacuolar membrane (GO:0005774);; Cellular Component: cytosol (GO:0005829);; Cellular Component: plasma membrane (GO:0005886);; Biological Process: translation (GO:0006412);; Cellular Component: plasmodesma (GO:0009506);; Cellular Component: membrane (GO:0016020);;…	K02957|1e-107|zma:100217251|K02957 RP-S15Ae; small subunit ribosomal protein S15Ae	[J]	Translation, ribosomal structure and biogenesis	Ribosomal protein S8	40S ribosomal protein S15a-1 OS=Arabidopsis thaliana OX=3702 GN=RPS15AA PE=2 SV=2	gi|219362577|ref|NP_001137078.1| 40S ribosomal protein S15a [Zea mays]
Zm00001d052886	4	203407872	203412281	--	--	--	--|0.0|zma:100274572|hypothetical protein	--	--	Sulfotransferase family	--	gi|226531263|ref|NP_001142398.1| uncharacterized protein LOC100274572 [Zea mays]
Zm00001d052888	4	203494690	203511433	[R]	General function prediction only	Molecular Function: nucleotide binding (GO:0000166);; Molecular Function: RNA binding (GO:0003723);; Cellular Component: cytoplasm (GO:0005737);; Biological Process: mRNA processing (GO:0006397);; Cellular Component: nuclear speck (GO:0016607);;	--|0.0|zma:103654496|hypothetical protein	[A]	RNA processing and modification	RNA recognition motif. (a.k.a. RRM, RBD, or RNP domain);; PWI domain	Polyadenylate-binding protein 1 OS=Arabidopsis thaliana OX=3702 GN=PABN1 PE=1 SV=1	gi|670399157|ref|XP_008679545.1| nucleolin isoform X1 [Zea mays]
Zm00001d017345	5	193470806	193474048	[LKJ]	--	Molecular Function: RNA binding (GO:0003723);; Molecular Function: ATP-dependent RNA helicase activity (GO:0004004);; Molecular Function: ATP binding (GO:0005524);; Biological Process: RNA secondary structure unwinding (GO:0010501);;	--|0.0|sbi:8074797|hypothetical protein	[J]	Translation, ribosomal structure and biogenesis	DEAD/DEAH box helicase;; Helicase conserved C-terminal domain;; Type III restriction enzyme, res subunit	DEAD-box ATP-dependent RNA helicase 47A OS=Oryza sativa subsp. japonica OX=39947 GN=Os02g0636300 PE=2 SV=1	gi|1142709032|ref|AQK72956.1| DEAD-box ATP-dependent RNA helicase 47 mitochondrial [Zea mays]
Zm00001d017347	5	193474515	193475339	[T]	Signal transduction mechanisms	Cellular Component: chloroplast (GO:0009507);; Molecular Function: metal ion binding (GO:0046872);; Molecular Function: 2 iron, 2 sulfur cluster binding (GO:0051537);;	K22066|3e-66|zma:100285464|K22066 BOLA1; BolA-like protein 1	[T]	Signal transduction mechanisms	BolA-like protein	Protein BOLA1, chloroplastic OS=Arabidopsis thaliana OX=3702 GN=BOLA1 PE=1 SV=1	gi|1142709034|ref|AQK72958.1| SufE-like protein 1 chloroplastic/mitochondrial [Zea mays]
Zm00001d017350	5	193493247	193493909	[M]	Cell wall/membrane/envelope biogenesis	Molecular Function: DNA binding (GO:0003677);; Molecular Function: DNA-binding transcription factor activity (GO:0003700);; Cellular Component: nucleus (GO:0005634);; Biological Process: transcription, DNA-templated (GO:0006351);; Biological Process: regulation of transcription, DNA-templated (GO:0006355);; Biological Process: regulation of circadian rhythm (GO:0042752);; Biological Process: nega…	K16221|1e-155|zma:103627461|K16221 TCP21; transcription factor TCP21 (protein CCA1 HIKING EXPEDITION)	--	--	TCP family transcription factor	Transcription factor TCP21 OS=Arabidopsis thaliana OX=3702 GN=TCP21 PE=1 SV=1	gi|670409478|ref|XP_008645973.1| transcription factor TCP21 [Zea mays]
Zm00001d017351	5	193496249	193499369	--	--	--	--|1e-159|zma:100276613|hypothetical protein	[S]	Function unknown	E2F-associated phosphoprotein	--	gi|1197977501|ref|NP_001338681.1| E2F-associated phosphoprotein [Zea mays]
Zm00001d017352	5	193500301	193505634	--
Zm00001d017353	5	193510127	193511633	--	--	--	--|1e-178|zma:107548107|hypothetical protein	--	--	GRAM domain	GEM-like protein 6 OS=Arabidopsis thaliana OX=3702 GN=At5g23350 PE=2 SV=2	gi|1019366748|ref|NP_001309986.1| uncharacterized protein LOC107548107 [Zea mays]
Zm00001d017354	5	193517957	193522671	--	--	Molecular Function: nuclease activity (GO:0004518);; Cellular Component: nucleus (GO:0005634);; Molecular Function: metal ion binding (GO:0046872);;	K23222|0.0|zma:103645288|K23222 HARBI1; nuclease HARBI1 [EC:3.1.-.-]	[L]	Replication, recombination and repair	DDE superfamily endonuclease;; Plant transposon protein;; Transposase DDE domain	Protein ALP1-like OS=Arabidopsis thaliana OX=3702 GN=At3g55350 PE=2 SV=1	gi|1142709052|ref|AQK72976.1| dual specificity phosphatase domain protein [Zea mays]
Zm00001d017357	5	193525567	193528360	--	--	Molecular Function: nucleotide binding (GO:0000166);; Biological Process: mRNA splicing, via spliceosome (GO:0000398);; Molecular Function: mRNA binding (GO:0003729);; Cellular Component: spliceosomal complex (GO:0005681);; Cellular Component: nucleolus (GO:0005730);; Cellular Component: cytoplasm (GO:0005737);; Molecular Function: zinc ion binding (GO:0008270);; Biological Process: RNA splicing …	--|1e-56|zma:100278224|hypothetical protein	--	--	--	Serine/arginine-rich splicing factor RSZ22 OS=Arabidopsis thaliana OX=3702 GN=RSZ22 PE=1 SV=1	gi|1142709055|ref|AQK72979.1| hypothetical protein ZEAMMB73_Zm00001d017357 [Zea mays]
Zm00001d017358	5	193561454	193562708	--	--	--	--|1e-72|zma:103627229|hypothetical protein	--	--	--	--	gi|1142709056|ref|AQK72980.1| GBF-interacting protein 1 [Zea mays]
Zm00001d037826	6	138859802	138860473	[I]	Lipid transport and metabolism	Molecular Function: 2-acylglycerol O-acyltransferase activity (GO:0003846);; Molecular Function: lysophospholipase activity (GO:0004622);; Cellular Component: endoplasmic reticulum (GO:0005783);; Cellular Component: Golgi apparatus (GO:0005794);; Cellular Component: plasma membrane (GO:0005886);; Biological Process: lipid metabolic process (GO:0006629);; Biological Process: response to oxidative …	--|2e-79|zma:103649607|hypothetical protein	[I]	Lipid transport and metabolism	Serine aminopeptidase, S33	Caffeoylshikimate esterase OS=Arabidopsis thaliana OX=3702 GN=CSE PE=1 SV=1	gi|224031271|ref|ACN34711.1| unknown [Zea mays]
Zm00001d037828	6	138946987	138948206	--	--	Cellular Component: extracellular region (GO:0005576);; Cellular Component: vacuole (GO:0005773);; Biological Process: lipid catabolic process (GO:0016042);; Molecular Function: hydrolase activity, acting on ester bonds (GO:0016788);;	--|0.0|zma:100283037|hypothetical protein	--	--	GDSL-like Lipase/Acylhydrolase	GDSL esterase/lipase At1g28580 OS=Arabidopsis thaliana OX=3702 GN=At1g28580 PE=2 SV=1	gi|1142826795|ref|AQK84882.1| GDSL esterase/lipase [Zea mays]
Zm00001d037829	6	138952901	138960335	[RTKL]	--	Molecular Function: transmembrane receptor protein serine/threonine kinase activity (GO:0004675);; Molecular Function: ATP binding (GO:0005524);; Cellular Component: plasma membrane (GO:0005886);; Biological Process: protein phosphorylation (GO:0006468);; Biological Process: cell surface receptor signaling pathway (GO:0007166);; Cellular Component: integral component of membrane (GO:0016021);;	--|0.0|zma:103630171|hypothetical protein	[T]	Signal transduction mechanisms	Protein kinase domain;; Protein tyrosine kinase	Probable receptor-like protein kinase At5g18500 OS=Arabidopsis thaliana OX=3702 GN=At5g18500 PE=2 SV=1	gi|1142826797|ref|AQK84884.1| putative receptor-like protein kinase [Zea mays]
Zm00001d037830	6	139004086	139006575	--	--	Molecular Function: RNA binding (GO:0003723);; Molecular Function: endonuclease activity (GO:0004519);; Molecular Function: zinc ion binding (GO:0008270);; Biological Process: RNA modification (GO:0009451);; Cellular Component: chloroplast (GO:0009507);; Biological Process: embryo development ending in seed dormancy (GO:0009793);; Cellular Component: intracellular membrane-bounded organelle (GO:0…	--|0.0|zma:103630172|hypothetical protein	[R]	General function prediction only	PPR repeat family;; PPR repeat;; DYW family of nucleic acid deaminases;; PPR repeat;; Pentatricopeptide repeat domain;; Pentacotripeptide-repeat region of PRORP	Pentatricopeptide repeat-containing protein At3g49170, chloroplastic OS=Arabidopsis thaliana OX=3702 GN=EMB2261 PE=2 SV=1	gi|670417270|ref|XP_008649476.1| pentatricopeptide repeat-containing protein At3g49170, chloroplastic [Zea mays]
Zm00001d037831	6	139023844	139024401	--	--	Molecular Function: electron transfer activity (GO:0009055);; Biological Process: nodulation (GO:0009877);;	--|1e-132|zma:100273743|hypothetical protein	[A]	RNA processing and modification	Plant invertase/pectin methylesterase inhibitor	Early nodulin-20 OS=Medicago truncatula OX=3880 GN=ENOD20 PE=3 SV=1	gi|238009122|ref|ACR35596.1| unknown [Zea mays]
Zm00001d038683	6	162529258	162530154	--	--	Molecular Function: DNA binding (GO:0003677);; Molecular Function: DNA-binding transcription factor activity (GO:0003700);; Cellular Component: nucleus (GO:0005634);; Biological Process: transcription, DNA-templated (GO:0006351);; Biological Process: regulation of transcription, DNA-templated (GO:0006355);; Biological Process: leaf morphogenesis (GO:0009965);; Biological Process: cell differentia…	--|0.0|zma:100281328|hypothetical protein	--	--	TCP family transcription factor	Transcription factor TCP5 OS=Arabidopsis thaliana OX=3702 GN=TCP5 PE=1 SV=1	gi|223942595|ref|ACN25381.1| unknown [Zea mays]
Zm00001d038684	6	162562559	162568746	--	--	Molecular Function: nucleotide binding (GO:0000166);; Molecular Function: mRNA binding (GO:0003729);; Cellular Component: mRNA cleavage and polyadenylation specificity factor complex (GO:0005847);; Biological Process: gene silencing by RNA (GO:0031047);; Biological Process: RNA 3'-end processing (GO:0031123);; Biological Process: antisense RNA metabolic process (GO:0042868);; Biological Process: …	--|0.0|zma:103630598|hypothetical protein	--	--	Hinge domain of cleavage stimulation factor subunit 2;; Transcription termination and cleavage factor C-terminal	Cleavage stimulating factor 64 OS=Arabidopsis thaliana OX=3702 GN=CSTF64 PE=1 SV=1	gi|670418211|ref|XP_008649863.1| pollen-specific leucine-rich repeat extensin-like protein 3 [Zea mays]
Zm00001d038685	6	162571773	162577138	--	--	Cellular Component: early endosome (GO:0005769);; Cellular Component: plasma membrane (GO:0005886);; Molecular Function: magnesium ion transmembrane transporter activity (GO:0015095);; Biological Process: magnesium ion transport (GO:0015693);; Cellular Component: membrane (GO:0016020);; Cellular Component: integral component of membrane (GO:0016021);;	K22733|0.0|zma:100282528|K22733 NIPA; magnesium transporter	[S]	Function unknown	Magnesium transporter NIPA	Probable magnesium transporter NIPA3 OS=Arabidopsis thaliana OX=3702 GN=At1g34470 PE=2 SV=1	gi|1142829465|ref|AQK87552.1| putative magnesium transporter NIPA6 [Zea mays]
Zm00001d038686	6	162595881	162598103	[J]	Translation, ribosomal structure and biogenesis	--	K02913|3e-16|zma:100283702|K02913 RP-L33; large subunit ribosomal protein L33	[J]	Translation, ribosomal structure and biogenesis	--	--	gi|1142829474|ref|AQK87561.1| hypothetical protein ZEAMMB73_Zm00001d038686 [Zea mays]
Zm00001d038687	6	162598342	162601795	--	--	Cellular Component: Golgi apparatus (GO:0005794);; Molecular Function: transferase activity, transferring glycosyl groups (GO:0016757);; Biological Process: cell wall biogenesis (GO:0042546);; Biological Process: cell wall organization (GO:0071555);;	K20892|0.0|zma:103630599|K20892 RAY1; beta-arabinofuranosyltransferase [EC:2.4.2.-]	--	--	Nucleotide-diphospho-sugar transferase	Beta-arabinofuranosyltransferase RAY1 OS=Arabidopsis thaliana OX=3702 GN=RAY1 PE=2 SV=1	gi|670418213|ref|XP_008649865.1| beta-arabinofuranosyltransferase RAY1 isoform X1 [Zea mays]
Zm00001d038688	6	162602604	162605160	[R]	General function prediction only	Molecular Function: GTP binding (GO:0005525);; Cellular Component: cytoplasm (GO:0005737);; Biological Process: small GTPase mediated signal transduction (GO:0007264);; Cellular Component: membrane (GO:0016020);;	K04392|1e-151|zma:542017|K04392 RAC1; Ras-related C3 botulinum toxin substrate 1	[R]	General function prediction only	Ras family;; Ras of Complex, Roc, domain of DAPkinase	Rac-like GTP-binding protein 2 OS=Oryza sativa subsp. japonica OX=39947 GN=RAC2 PE=2 SV=1	gi|1142829483|ref|AQK87570.1| Rho-related protein6 [Zea mays]
Zm00001d038689	6	162605299	162610720	[R]	General function prediction only	Molecular Function: aminopeptidase activity (GO:0004177);; Cellular Component: cytosol (GO:0005829);; Cellular Component: chloroplast (GO:0009507);;	K01259|0.0|zma:100272740|K01259 pip; proline iminopeptidase [EC:3.4.11.5]	--	--	alpha/beta hydrolase fold;; Serine aminopeptidase, S33;; Alpha/beta hydrolase family	Proline iminopeptidase OS=Arabidopsis thaliana OX=3702 GN=PIP PE=2 SV=3	gi|194688456|ref|ACF78312.1| unknown [Zea mays]
Zm00001d038690	6	162618614	162620125	[RTKL]	--	Molecular Function: protein serine/threonine kinase activity (GO:0004674);; Molecular Function: ATP binding (GO:0005524);; Cellular Component: intracellular (GO:0005622);; Biological Process: peptidyl-serine phosphorylation (GO:0018105);; Biological Process: peptidyl-threonine phosphorylation (GO:0018107);; Biological Process: intracellular signal transduction (GO:0035556);;	K07198|0.0|zma:100280653|K07198 PRKAA; 5'-AMP-activated protein kinase, catalytic alpha subunit [EC:2.7.11.11]	[T]	Signal transduction mechanisms	Protein kinase domain;; Protein tyrosine kinase;; NAF domain;; Kinase-like;; RIO1 family	CBL-interacting protein kinase 19 OS=Oryza sativa subsp. japonica OX=39947 GN=CIPK19 PE=1 SV=1	gi|226530983|ref|NP_001147043.1| CBL-interacting serine/threonine-protein kinase 11 [Zea mays]
Zm00001d012114	8	168405672	168411378	[L]	Replication, recombination and repair	--	--|0.0|sbi:8066016|hypothetical protein	[D]	Cell cycle control, cell division, chromosome partitioning	PIF1-like helicase;; Helitron helicase-like domain at N-terminus;; AAA domain;; Viral (Superfamily 1) RNA helicase	--	gi|1142840782|ref|AQK98868.1| hypothetical protein ZEAMMB73_Zm00001d012114 [Zea mays]
Zm00001d012115	8	168411773	168414034	--	--	Molecular Function: endopeptidase activity (GO:0004175);; Cellular Component: nucleus (GO:0005634);; Biological Process: protein desumoylation (GO:0016926);; Molecular Function: SUMO-specific protease activity (GO:0016929);;	--|0.0|zma:103634920|hypothetical protein	[O]	Posttranslational modification, protein turnover, chaperones	Ulp1 protease family, C-terminal catalytic domain	Putative ubiquitin-like-specific protease 1B OS=Arabidopsis thaliana OX=3702 GN=ULP1B PE=5 SV=2	gi|1142840783|ref|AQK98869.1| Putative peptidase C48 domain family protein, partial [Zea mays]
Zm00001d012116	8	168415455	168417306	--	--	Cellular Component: ESCRT II complex (GO:0000814);; Cellular Component: early endosome (GO:0005769);; Cellular Component: late endosome (GO:0005770);; Cellular Component: plasma membrane (GO:0005886);; Biological Process: vacuole organization (GO:0007033);; Cellular Component: late endosome membrane (GO:0031902);; Molecular Function: phosphatidylinositol-3-phosphate binding (GO:0032266);; Molecul…	K14787|4e-22|zma:100279860|K14787 MRD1; multiple RNA-binding domain-containing protein 1	[R]	General function prediction only	--	Vacuolar protein sorting-associated protein 36 OS=Arabidopsis thaliana OX=3702 GN=VPS36 PE=1 SV=1	gi|1142840784|ref|AQK98870.1| hypothetical protein ZEAMMB73_Zm00001d012116 [Zea mays]
Zm00001d012117	8	168417256	168417818	[T]	Signal transduction mechanisms	Molecular Function: phosphorelay sensor kinase activity (GO:0000155);; Cellular Component: intracellular (GO:0005622);; Biological Process: transcription, DNA-templated (GO:0006351);; Biological Process: regulation of transcription, DNA-templated (GO:0006355);; Biological Process: detection of visible light (GO:0009584);; Biological Process: red, far-red light phototransduction (GO:0009585);; Mol…	--|6e-87|zma:103634436|hypothetical protein	--	--	PAS fold	Phytochrome C OS=Sorghum bicolor OX=4558 GN=PHYC PE=2 SV=1	gi|1142840785|ref|AQK98871.1| Phytochrome C [Zea mays]
Zm00001d012118	8	168419834	168430142	--	--	--	K05291|0.0|zma:100383527|K05291 PIGS; GPI-anchor transamidase subunit S	[MO]	--	Phosphatidylinositol-glycan biosynthesis class S protein	--	gi|293332563|ref|NP_001169646.1| uncharacterized protein LOC100383527 [Zea mays]
Zm00001d012119	8	168442999	168449985	--	--	Molecular Function: nucleic acid binding (GO:0003676);; Cellular Component: nucleus (GO:0005634);; Biological Process: transcription, DNA-templated (GO:0006351);; Biological Process: regulation of transcription, DNA-templated (GO:0006355);; Biological Process: defense response (GO:0006952);; Biological Process: positive regulation of growth rate (GO:0040010);; Biological Process: positive regulat…	--|0.0|zma:103636385|hypothetical protein	[R]	General function prediction only	JmjC domain, hydroxylase;; jmjN domain	Lysine-specific demethylase JMJ705 OS=Oryza sativa subsp. japonica OX=39947 GN=JMJ705 PE=1 SV=1	gi|670432908|ref|XP_008656966.1| lysine-specific demethylase JMJ705 [Zea mays]
Zm00001d012120	8	168452148	168453287	--	--	Molecular Function: cysteine-type peptidase activity (GO:0008234);;	--|0.0|zma:100272949|hypothetical protein	[O]	Posttranslational modification, protein turnover, chaperones	Papain family cysteine protease;; Cathepsin propeptide inhibitor domain (I29)	Cysteine proteinase EP-B 2 OS=Hordeum vulgare OX=4513 GN=EPB2 PE=1 SV=1	gi|1217319918|ref|NP_001140873.2| uncharacterized protein LOC100272949 precursor [Zea mays]
Zm00001d012121	8	168477740	168480878	[R]	General function prediction only	Molecular Function: peptidyl-prolyl cis-trans isomerase activity (GO:0003755);; Molecular Function: FK506 binding (GO:0005528);; Cellular Component: nucleus (GO:0005634);; Cellular Component: cytoplasm (GO:0005737);; Biological Process: chaperone-mediated protein folding (GO:0061077);; Biological Process: cellular heat acclimation (GO:0070370);;	--|1e-178|zma:100217063|hypothetical protein	[R]	General function prediction only	Tetratricopeptide repeat;; Tetratricopeptide repeat;; Tetratricopeptide repeat;; Tetratricopeptide repeat;; TPR repeat;; Tetratricopeptide repeat;; Tetratricopeptide repeat;; Tetratricopeptide repeat;; Fis1 C-terminal tetratricopeptide repeat;; Tetratricopeptide repeat;; Tetratricopeptide repeat	Peptidyl-prolyl cis-trans isomerase FKBP62 OS=Arabidopsis thaliana OX=3702 GN=FKBP62 PE=1 SV=2	gi|219363551|ref|NP_001136906.1| Tetratricopeptide repeat protein 1 [Zea mays]
Zm00001d012122	8	168482516	168485478	--	--	--	--|1e-116|zma:109942408|hypothetical protein	[D]	Cell cycle control, cell division, chromosome partitioning	Helitron helicase-like domain at N-terminus	--	gi|1142840796|ref|AQK98882.1| Helicase [Zea mays]
Zm00001d012124	8	168487218	168497229	--	--	--	--|0.0|zma:109942408|hypothetical protein	[D]	Cell cycle control, cell division, chromosome partitioning	--	--	gi|1142840797|ref|AQK98883.1| Retrotransposon-like protein [Zea mays]
Zm00001d012126	8	168499982	168507430	[R]	General function prediction only	--	--|0.0|sbi:8078703|hypothetical protein	[R]	General function prediction only	Rab-GTPase-TBC domain	--	gi|1142840799|ref|AQK98885.1| Ypt/Rab-GAP domain of gyp1p superfamily protein [Zea mays]
Zm00001d012127	8	168508873	168510872	--	--	--	--|9e-39|zma:100275901|hypothetical protein	--	--	--	--	gi|1036551212|ref|NP_001315291.1| uncharacterized protein LOC100275901 [Zea mays]
Zm00001d048521	9	157718905	157721676	--	--	Cellular Component: plasma membrane (GO:0005886);; Cellular Component: anchored component of membrane (GO:0031225);;	--|0.0|zma:103639613|hypothetical protein	--	--	--	Lysine-rich arabinogalactan protein 19 OS=Arabidopsis thaliana OX=3702 GN=AGP19 PE=2 SV=2	gi|1142852004|ref|AQL10090.1| peptidoglycan-binding LysM domain-containing protein [Zea mays]
Zm00001d048522	9	157738157	157740704	[J]	Translation, ribosomal structure and biogenesis	Molecular Function: structural constituent of cell wall (GO:0005199);;	--|0.0|zma:100283411|hypothetical protein	--	--	KIP1-like protein	Vegetative cell wall protein gp1 OS=Chlamydomonas reinhardtii OX=3055 GN=GP1 PE=1 SV=1	gi|927028814|ref|NP_001149784.2| protein Kinase interacting protein [Zea mays]
Zm00001d048523	9	157750160	157752131	--	--	Cellular Component: cytosol (GO:0005829);; Cellular Component: plasma membrane (GO:0005886);; Biological Process: chloroplast avoidance movement (GO:0009903);; Biological Process: chloroplast accumulation movement (GO:0009904);;	--|0.0|sbi:8078019|hypothetical protein	--	--	Weak chloroplast movement under blue light	Protein WEAK CHLOROPLAST MOVEMENT UNDER BLUE LIGHT 1 OS=Arabidopsis thaliana OX=3702 GN=WEB1 PE=1 SV=1	gi|1142852008|ref|AQL10094.1| Putative DUF827 domain containing family protein [Zea mays]
Zm00001d048524	9	157772529	157785975	--	--	Cellular Component: chloroplast inner membrane (GO:0009706);; Biological Process: proton transmembrane transport (GO:0015992);; Cellular Component: integral component of membrane (GO:0016021);;	--|0.0|zma:100193975|hypothetical protein	--	--	CemA family	Chloroplast envelope membrane protein OS=Rhodomonas salina OX=52970 GN=cemA PE=3 SV=1	gi|1162497680|ref|XP_020399079.1| cemA-like proton extrusion protein-related isoform X1 [Zea mays]
Zm00001d048525	9	157786981	157787845	--	--	--	--|9e-82|zma:109944515|hypothetical protein	[D]	Cell cycle control, cell division, chromosome partitioning	--	--	gi|1142852022|ref|AQL10108.1| hypothetical protein ZEAMMB73_Zm00001d048525 [Zea mays]
Zm00001d048526	9	157814109	157815955	--	--	Biological Process: transcription, DNA-templated (GO:0006351);; Biological Process: regulation of transcription, DNA-templated (GO:0006355);; Biological Process: response to salt stress (GO:0009651);;	--|1e-113|zma:100282781|hypothetical protein	[K]	Transcription	NAC domain	Nascent polypeptide-associated complex subunit beta OS=Arabidopsis thaliana OX=3702 GN=At1g73230 PE=2 SV=1	gi|226491169|ref|NP_001149159.1| transcription factor BTF3 [Zea mays]
Zm00001d048527	9	157815873	157824341	--	--	Molecular Function: DNA binding (GO:0003677);; Cellular Component: nucleus (GO:0005634);; Biological Process: transcription, DNA-templated (GO:0006351);; Biological Process: regulation of transcription, DNA-templated (GO:0006355);; Molecular Function: lipid binding (GO:0008289);;	K09338|0.0|zma:542515|K09338 HD-ZIP; homeobox-leucine zipper protein	--	--	START domain;; MEKHLA domain;; Homeodomain	Homeobox-leucine zipper protein HOX10 OS=Oryza sativa subsp. indica OX=39946 GN=HOX10 PE=2 SV=2	gi|1142852048|ref|AQL10134.1| Homeobox-leucine zipper protein REVOLUTA [Zea mays]
Zm00001d045596	9	28028596	28031674	--	--	Cellular Component: endoplasmic reticulum (GO:0005783);; Cellular Component: plasma membrane (GO:0005886);; Biological Process: protein folding (GO:0006457);; Cellular Component: plasmodesma (GO:0009506);; Biological Process: cellular response to heat (GO:0034605);; Biological Process: cellular response to unfolded protein (GO:0034620);; Biological Process: response to external biotic stimulus (G…	--|0.0|zma:100283684|hypothetical protein	--	--	--	BAG family molecular chaperone regulator 7 OS=Arabidopsis thaliana OX=3702 GN=BAG7 PE=1 SV=1	gi|226503749|ref|NP_001150057.1| IQ calmodulin-binding motif family protein [Zea mays]
Zm00001d045597	9	28031820	28047755	--	--	Molecular Function: GTPase activator activity (GO:0005096);; Biological Process: signal transduction (GO:0007165);; Biological Process: pollen tube growth (GO:0009860);; Cellular Component: apical plasma membrane (GO:0016324);; Molecular Function: Rho GTPase binding (GO:0017048);; Biological Process: regulation of growth (GO:0040008);; Biological Process: positive regulation of GTPase activity (G…	--|0.0|zma:103638184|hypothetical protein	[T]	Signal transduction mechanisms	RhoGAP domain;; Leucine-zipper of ternary complex factor MIP1;; PH domain	Rho GTPase-activating protein REN1 OS=Arabidopsis thaliana OX=3702 GN=REN1 PE=1 SV=2	gi|670437580|ref|XP_008659386.1| rho GTPase-activating protein REN1 isoform X1 [Zea mays]
Zm00001d045598	9	28060153	28063330	--	--	--	--|0.0|zma:100216695|hypothetical protein	--	--	Domain of unknown function (DUF4220);; Protein of unknown function, DUF594	--	gi|670435173|ref|XP_008658155.1| uncharacterized protein LOC100216695 isoform X1 [Zea mays]
Zm00001d045599	9	28082328	28086696	[Q]	Secondary metabolites biosynthesis, transport and catabolism	Molecular Function: copper ion binding (GO:0005507);; Cellular Component: cell wall (GO:0005618);; Cellular Component: vacuolar membrane (GO:0005774);; Cellular Component: plasma membrane (GO:0005886);; Cellular Component: plant-type cell wall (GO:0009505);; Cellular Component: plasmodesma (GO:0009506);; Biological Process: cell tip growth (GO:0009932);; Cellular Component: membrane (GO:0016020);…	--|0.0|zma:100383470|hypothetical protein	[Q]	Secondary metabolites biosynthesis, transport and catabolism	Multicopper oxidase;; Multicopper oxidase;; Multicopper oxidase	Monocopper oxidase-like protein SKU5 OS=Arabidopsis thaliana OX=3702 GN=SKU5 PE=1 SV=1	gi|293336711|ref|NP_001169589.1| uncharacterized protein LOC100383470 precursor [Zea mays]
Zm00001d045600	9	28126449	28127152	--	--	Molecular Function: DNA-binding transcription factor activity (GO:0003700);; Cellular Component: nucleus (GO:0005634);; Biological Process: transcription, DNA-templated (GO:0006351);; Biological Process: regulation of transcription, DNA-templated (GO:0006355);; Biological Process: multicellular organism development (GO:0007275);; Molecular Function: sequence-specific DNA binding (GO:0043565);; Bi…	--|2e-93|zma:100281519|hypothetical protein	--	--	No apical meristem (NAM) protein	NAC domain-containing protein 26 OS=Arabidopsis thaliana OX=3702 GN=NAC026 PE=1 SV=1	gi|1142844666|ref|AQL02752.1| NAC domain-containing protein 26 [Zea mays]
Zm00001d046109	9	63900291	63900708	[J]	Translation, ribosomal structure and biogenesis	Molecular Function: structural constituent of ribosome (GO:0003735);; Cellular Component: ribosome (GO:0005840);; Biological Process: translation (GO:0006412);;	K02894|3e-11|mus:103995947|K02894 RP-L23e; large subunit ribosomal protein L23e	[J]	Translation, ribosomal structure and biogenesis	--	60S ribosomal protein L23 OS=Nicotiana tabacum OX=4097 GN=RPL23 PE=2 SV=1	gi|1142845638|ref|AQL03724.1| 60S ribosomal protein L23 [Zea mays]
Zm00001d046111	9	63970902	63971348	--	--	--	--|1e-43|sbi:8069823|hypothetical protein	--	--	--	--	gi|1142845639|ref|AQL03725.1| hypothetical protein ZEAMMB73_Zm00001d046111 [Zea mays]
Zm00001d046112	9	63973033	63977492	[E]	Amino acid transport and metabolism	Biological Process: spermine biosynthetic process (GO:0006597);; Molecular Function: spermine synthase activity (GO:0016768);;	K00797|0.0|zma:732743|K00797 speE; spermidine synthase [EC:2.5.1.16]	[E]	Amino acid transport and metabolism	Spermine/spermidine synthase domain;; Spermidine synthase tetramerisation domain;; Methyltransferase domain	Spermine synthase OS=Arabidopsis thaliana OX=3702 GN=SPMS PE=1 SV=1	gi|1142845640|ref|AQL03726.1| Spermidine synthase [Zea mays]
Zm00001d046138	9	66343351	66343596	--	--	Cellular Component: extracellular space (GO:0005615);; Biological Process: multicellular organism development (GO:0007275);; Molecular Function: receptor serine/threonine kinase binding (GO:0033612);; Biological Process: cell-cell signaling involved in cell fate commitment (GO:0045168);; Cellular Component: apoplast (GO:0048046);;	--|2e-20|osa:9266658|hypothetical protein	--	--	--	CLAVATA3/ESR (CLE)-related protein 2 OS=Arabidopsis thaliana OX=3702 GN=CLE2 PE=1 SV=1	gi|1142845673|ref|AQL03759.1| hypothetical protein ZEAMMB73_Zm00001d046138 [Zea mays]
Zm00001d023520	10	8642170	8650259	[R]	General function prediction only	Cellular Component: cytoplasm (GO:0005737);; Cellular Component: cytoskeleton (GO:0005856);; Cellular Component: motile cilium (GO:0031514);;	K15361|0.0|zma:103640814|K15361 WDR48; WD repeat-containing protein 48	[S]	Function unknown	WD domain, G-beta repeat;; Domain of unknown function (DUF3337)	Dynein assembly factor with WDR repeat domains 1 OS=Chlamydomonas reinhardtii OX=3055 GN=DAW1 PE=1 SV=1	gi|1142644481|ref|AQK39467.1| Transducin/WD40 repeat-like superfamily protein [Zea mays]
Zm00001d023521	10	8653575	8659968	--	--	--	--|0.0|zma:100384591|hypothetical protein	[S]	Function unknown	Putative serine esterase (DUF676);; Protein FAM135	--	gi|1142644483|ref|AQK39469.1| Putative serine esterase family protein [Zea mays]
Zm00001d023522	10	8661499	8662677	--	--	Molecular Function: structural constituent of cell wall (GO:0005199);;	--|0.0|zma:103640815|hypothetical protein	--	--	Protein BYPASS1-related	Vegetative cell wall protein gp1 OS=Chlamydomonas reinhardtii OX=3055 GN=GP1 PE=1 SV=1	gi|1314998304|ref|XP_023156979.1| uncharacterized protein LOC103640815 [Zea mays]
Zm00001d023523	10	8711082	8725025	--	--	Molecular Function: nucleic acid binding (GO:0003676);; Molecular Function: RNA-DNA hybrid ribonuclease activity (GO:0004523);; Molecular Function: metal ion binding (GO:0046872);;	--|1e-147|zma:103642934|hypothetical protein	[R]	General function prediction only	zinc-binding in reverse transcriptase	Putative ribonuclease H protein At1g65750 OS=Arabidopsis thaliana OX=3702 GN=At1g65750 PE=3 SV=1	gi|1142644498|ref|AQK39484.1| TUB-transcription factor 14 [Zea mays]
Zm00001d023524	10	8725582	8728026	[RTKL]	--	Molecular Function: protein serine/threonine kinase activity (GO:0004674);; Molecular Function: calmodulin binding (GO:0005516);; Molecular Function: ATP binding (GO:0005524);; Cellular Component: plasma membrane (GO:0005886);; Biological Process: protein phosphorylation (GO:0006468);; Cellular Component: integral component of membrane (GO:0016021);; Molecular Function: carbohydrate binding (GO:0…	--|0.0|zma:103640816|hypothetical protein	--	--	Protein kinase domain;; Protein tyrosine kinase;; D-mannose binding lectin;; S-locus glycoprotein domain;; PAN-like domain	G-type lectin S-receptor-like serine/threonine-protein kinase At2g19130 OS=Arabidopsis thaliana OX=3702 GN=At2g19130 PE=2 SV=1	gi|1314998965|ref|XP_023157021.1| G-type lectin S-receptor-like serine/threonine-protein kinase At2g19130 [Zea mays]
Zm00001d023525	10	8729371	8731164	--	--	Molecular Function: RNA binding (GO:0003723);; Molecular Function: endonuclease activity (GO:0004519);; Molecular Function: zinc ion binding (GO:0008270);; Biological Process: RNA modification (GO:0009451);; Cellular Component: intracellular membrane-bounded organelle (GO:0043231);;	--|0.0|zma:100280005|hypothetical protein	[R]	General function prediction only	PPR repeat family;; PPR repeat;; PPR repeat;; DYW family of nucleic acid deaminases;; Pentatricopeptide repeat domain;; Pentacotripeptide-repeat region of PRORP	Pentatricopeptide repeat-containing protein At4g15720 OS=Arabidopsis thaliana OX=3702 GN=PCMP-H1 PE=2 SV=1	gi|1276317806|ref|NP_001146425.2| uncharacterized protein LOC100280005 [Zea mays]

## Sheet: Table S6
Table S6. The information of the weather data of the 4 seasons in 2 years.
Years and seasons	Month	The weather data of each month
		Mean temperature	Maximum temperature	Minimum temperature	Monthly effective accumulated temperature	Monthly cumulative precipitation	Monthly sunshine hours
The spring of 2020	April	16.16	33.7	3.9	184.8	69	187.9
	May	23.65	34.9	14.6	423.2	220	130.1
	June	26.8	38.1	20.1	504.1	392.4	88
	July	28.4	38.5	23.3	550.3	185	107.2
The autumn of 2020	August	29.86	39.5	23	615.6	225.9	222.4
	September	23.26	28.8	17	397.9	115.9	92.9
	October	18.67	33.3	11.1	268.7	16.5	129.6
	November	14.88	31.9	5.3	149.3	17.3	134.4
The spring of 2021	April	17.94	32.8	4.9	238.1	74.3	102.7
	May	23.39	36.5	15.2	415	286	123.5
	June	25.83	36.3	15.1	474.8	322.1	88.3
	July	29.02	39.8	24	589.5	210.8	151.6
The autumn of 2021	August	28.33	37.8	22.2	568.2	308.3	129.7
	September	27.1	39.1	17.5	513.1	52.9	203.9
	October	20.24	37	8.9	317.4	69.7	119.4
	November	12.89	25.1	0.2	99.8	100	114.1

## Sheet: Table S7
Table S7. Phenotypic data for the fresh corn accessions planted in spring 2020.
Sample ID	Plant height (cm)	Whole weight per plant (g)	Ear weight with bract (g)	Ear node	Sugar content of the stalk (%)	Sugar content in the lower ear parts (%)	Three-node sugar content in the ear (%)	Sugar content in the upper ear parts (%)
110f276fL6	163	820	383	3	8.21513	8.2	8.1	8.28883
110f276fQ	165	810	371.1	5	10.1866	10.4412	10.3178	9.24244
110fT5e1	170	945	252.2	6	8.40368	8.66208	7.99025	8.25772
112f145e12	80	310	128.8	5	10.2797	10.5149	9.91765	10.4
1302F	127	315	116.1	6	10.3194	10.2484	10.2879	10.726
138f86e4	97	315	146.9	5	10.6836	10.1186	11.0484	10.7268
139f276	140	405	218.3	4	8.85611	8.34286	9.16997	9.01376
142f110e	96	385.6	166.7	7	12.8418	12.0125	13.7019	14.7146
143fWe1	149	320	129.9	5	9.86863	9.71313	9.52079	10.7035
156fHBTe	76	190	68.7	4	7.95535	7.73446	8.23005	7.96415
15HNBN1	116	415	149.1	8	10.6939	10.4646	12.1081	11.6
15Whe921	156	375	181.6	5	11.8833	11.8661	12.1042	11.3294
15whe95321	123	470	176.3	8	12.3078	12.5925	11.3016	12.18
15wheb24	175	400	158.6	6	7.20668	6.48851	8.39205	8.79714
15whek1124	117	455	225.5	4	10.622	9.41158	11.3964	11.7636
15wheK16	110	440	213.2	5	9.49149	9.29524	9.67663	10.4
15whep33	190	525	167.9	6	14.9101	15.1872	14.3525	14.52
16TJ162e	150	715	289.1	6	9.90825	9.62456	10.3216	10.5629
16TJ20e111	157	345	133.2	4	13.7049	13.3575	13.9362	13.7624
16TJ222e12	84	540	163.5	8	7.08932	6.62792	8.77059	7.59649
16TJ271e	126	320	98.5	6	11.9332	11.3507	12.6302	14.1478
16TJ321e	111	455	184.8	5	11.7406	11.7133	11.783	12
16TJ371	110	405	109.5	6	12.2812	11.9846	13.2819	13.6
16TJ4111	155	340	140.8	4	13.6468	13.5556	14.1896	12.4682
174fHBTe	125	515	149.5	6	10.174	9.82029	11.0204	10.7847
17NN3e11	143	455	197.3	7	10.1936	9.87193	10.7077	11.1659
2f276e31	158	540	220.2	6	8.07974	7.76672	8.66878	8.72807
307fQS18	161	555	286.6	5	11.1728	11.0711	11.3007	11.3194
5f6 TY	176	890	310.6	7	9.28166	8.40359	11.0494	11.183
717e1211	153	865	422.3	6	9.91325	9.83736	10.0619	10.025
756e11	144	460	196	4	11.6622	10.8232	12.1281	11.7084
81f147e1	158	425	186.3	5	9.88763	9.61296	10.2762	9.91747
82f147e3	142	480	170.1	6	7.59329	7.04217	8.30408	8.43224
83f41	100	285	146.8	5	9.10926	8.96479	9.23692	9.7
83fHBTe3	96	220	112.6	3	17.5706	16.9451	18.5	18.1412
86fHBT	120	630	185.1	6	13.1733	13.0487	13.2923	13.6268
906e1123	108	290	128.3	3	6.00027	5.81023	5.8	6.35344
923e313	120	605	168.1	6	11.6712	11.4683	12.1324	12.2774
932F	100	400	186.4	5	9.41935	9.5375	9.19463	9.2
94f110e1	155	535	170.2	5	12.058	13.0168	11.1799	11.0134
AYeF	145	1110	346.2	5	9.60876	9.53074	9.75615	9.6
BTN04e1	133	705	328.2	6	7.77106	7.32553	9.28333	8.3
C40fN02	162	540	244	6	8.33787	7.71585	9.52281	9.5125
C9fB20	225	1405	363.6	8	5.03029	3.87095	7.56383	8.3541
CaiBN	130	400	110	5	13.3535	13.2652	13.6276	12.752
Com1e15	191	970	472.4	5	9.01281	6.70732	10.7151	11.1373
Com5f15	190	1105	398.4	7	9.63784	8.4	10.2031	10.3
Com5f20	145	511.9	196.9	6	11.2468	11.0093	11.5485	11.5361
Com6f15	161	785	324.9	8	12.8957	12.8889	12.641	13.5882
ComHN57	210	995	448.1	7	8.9224	8.8258	9.22083	9.22139
ComZN208	190	885	369.7	7	10.6595	10.599	10.8086	10.9684
CTB17	89	195	65.9	6	11.6156	11.7125	11.5158	10.8
CTH16	135	409.9	190.6	7	8.64579	8.34632	9.2664	9.65761
DP27e211	93	135	74.4	2	7.81791	7.8	8.2	7.88519
ESNJ01	105	360	167.3	6	10.106	10.4123	9.83441	9.15116
F1301	115	225	114.4	6	6.33971	5.89699	7.99744	3.23077
GCB01	85	360	133.9	4	11.5571	10.711	12.2533	12.6
GCH02	172	615	172.2	7	12.0213	11.8812	12.1481	12.6781
H09031	141	655	213.9	7	8.45035	8.02365	10.1763	10.3
H09088	152	645	263.9	5	10.3799	9.71919	11.0758	11.5335
H09112	145	410	160.3	6	9.99968	9.02572	11.2667	12.1
H09126	140	260	100	6	13.5736	13.4486	13.9703	13.6
H99	102	300	161.2	4	7.48957	6.95385	7.53898	8.21429
H99f932F	130	475	245.1	5	8.28885	8.13431	8.53475	8.32152
H99fC18	162	640	297.7	5	9.05563	8.2615	9.78118	10.9094
H99fC27	167	443.3	193.3	7	6.16599	5.36226	8.22317	8.55111
H99fC38	190	795	264.1	6	10.0648	9.65345	10.6101	10.7925
H99fCHT	167	310	170.8	4	9.4988	9.6	9.84158	8.34464
H99fH33	120	195	144.3	3	10.2898	10.1514	10.7	10.3326
H99fN02	174	552	299.2	6	5.72722	4.98582	7.30718	7.22
H99fWNeF	171	321	152.7	4	10.1537	9.23211	10.0928	12.1093
H99fWNeM	126	585	256.8	5	9.99008	10.1519	9.74781	9.75833
HBT	120	180	82.8	2	12.694	12.6	12.6	12.797
HEITian	130	435	218	5	7.10181	7.41121	6.71566	6.47324
HN07e1	151	455	199.3	4	12.7884	13.2051	12.5703	11.9433
HN18	188	795	269.9	7	12.3102	12.1725	12.7645	12.5564
HongCN	152	790	265.2	8	6.26311	5.78709	7.73127	7.8656
HT03e1	131	360	157.9	5	11.1881	11.3704	11.0174	11.2298
HT110	180	1120	412.4	6	8.79286	8.36277	9.718	9.79452
HuaF	139	522.6	198.6	7	6.81176	6.45009	7.40681	7.38039
HuiCTN3	183	750	332.9	5	10.6014	10.0572	10.8756	11.4323
HY19e11	126	310	182.9	3	5.18392	4.35576	5.3	5.7319
JNeM	110	290	77.9	8	10.2086	10.0065	11.383	11.7
JNeMfN024	240	1375	557	8	9.76991	9.35222	11.0095	11.7282
L307	116	430	165.6	6	12.2824	12.2834	11.9236	13.2258
LD1e11	125	410	171.4	6	10.5073	10.6776	10.5795	8.9
LD2e12	124	310	128.1	4	8.09978	8.36739	7.88696	8.00631
LD3e13	142	395	146.8	5	7.76198	7.64819	7.9	7.75399
LD4e11	126	360	176.8	5	6.30205	5.32028	7.58539	7.91875
LGB17	120	510	171.8	6	11.9134	11.3108	13.3075	13.145
Li2504	148	515	151.5	7	9.93273	9.62605	10.6322	10.8296
Li2505	137	325	131.9	5	10.826	10.7655	11.116	10.2112
Li2506	142	385	157.3	4	12.3051	12.3496	12.4262	11.8977
Li2517	171	660	287.2	4	11.3411	11.8622	11.4186	10.5102
Li2521	110	455	204.1	4	9.09534	8.99586	9.3528	8.61688
Li2522	150	475	160.1	6	9.86957	10.1616	9.1567	9.92152
Li2542	120	375	147.1	7	9.15064	8.77273	10.3395	10.6
Li2545	138	420	138.9	7	12.6442	12.9713	11.6359	12.4606
Li2546	112	310	124.3	8	7.95397	7.83039	8.28527	8.6
Li2548	125	170	91.7	4	8.78518	8.06552	9.19235	9.18436
Li2565	110	470	210.5	4	12.5255	12.0592	12.3475	13.6322
Li2568	139	325	141	6	9.97076	9.52519	10.3045	11.5701
Li2570	125	435	123.5	5	6.74874	6.5	6.8362	8.2
Li408	150	575	180.4	6	13.6838	14.5036	12.3089	11.2623
Lin396	125	310	148.7	4	12.8615	12.8607	13.1776	12.5148
LQ4e11122	157	595	204.4	4	11.9722	11.642	12.2007	12.4016
LQ5	165	650	203.6	7	12.436	12.1083	13.3361	13.8831
MSY	157	525	219.5	6	12.548	12.6925	12.5906	11.7171
N02e21622	93	565	227.2	6	11.2812	11.2377	11.3372	11.5651
N02fZ2HH	225	975	315.8	6	8.56805	8.41357	9.1776	8.26465
QS18	120	190	51.3	4	10.6049	11.3351	10.9268	9.5961
QS18f200	120	310	126	4	15.4322	15.7474	15.5397	15.0492
QS18f201	106	235	96.3	4	13.6802	13.4714	13.6245	13.9333
QS18f83f	170	730	217.7	6	10.5279	10.39	10.705	10.8446
QS18fCTB	110	590	239.1	5	10.5946	10.5364	10.423	11.4465
QS18fH99	176	515	254.9	4	12.041	12.6261	12.4002	10.4775
QS18fN02	103	240	68.1	4	13.2349	12.046	14.5202	13.056
QS18fZ2Hf2	112	360.1	170.1	4	6.15072	5.4	6.28865	7.36239
S1	128	705	281.9	7	11.0765	10.683	12.1989	12.2353
S181	159	545	206.1	6	10.3496	10.0068	10.7707	10.9497
S3	140	470	175.3	5	10.1909	10.3248	9.65526	10.9356
S5	121	345	179.3	4	6.60144	5.84653	7.1496	7.85753
S6	140	555	169.1	7	7.45387	6.8923	8.76323	9.03987
S8	124	515	185	6	9.88643	9.84866	9.98313	10.2
SDHeZF1	161	603	211	6	10.411	10.1101	9.86081	12.2097
SH23	160	520	149.8	6	7.18508	6.81368	8.22241	9
T10e212	111	235	99.2	3	16.0689	14.8915	16.2	16.4644
T36e4811	108	485	139.2	5	10.774	9.41484	11.4243	12.3477
TJ110e11	150	590	198.1	6	13.5319	12.9524	13.9046	14.7723
TJ18e112	119	270	160.8	4	7.26287	6.63483	7.72344	8.3
TJ78e112	125	285	143	5	6.35505	5.64687	7.07366	7.44423
TJ93e111	141	485	179.1	6	10.6785	9.81834	12.3528	12.3538
TongXi5	135	755	203.4	7	8.171	7.90304	8.72549	8.74928
TY3e1112	147	710	257.8	4	10.4698	10.634	10.1404	10.7752
WanN509	170	380	163.9	5	8.0545	7.763	8.37984	8.616
WNeF	117	455	207.7	4	11.0978	10.0269	11.2349	13.1096
WNeFfN024	160	800	260.9	5	7.19289	6.7272	7.6156	7.8
WNeM	134	545	254.6	4	12.5673	12.3156	12.1644	13.79
WNeMf15	207	1075	424.6	7	11.4006	11.161	11.9032	11.6449
WQ07	120	465	245.6	6	10.5846	9.96509	11.5893	12.4286
WYfHe112	185	1040	398.7	7	9.27167	8.83063	10.0419	10.5748
X12f110	179	470	175.9	7	9.96759	9.35594	11.5404	11.0918
XJ12e121	150	525	191.5	7	8.60329	8.01091	12.2447	10.1
XJ45e421	110	220	65.4	3	10.3474	9.41307	11	11.2759
XJ50e522	124	260	139.9	4	5.52232	4.48565	6.4311	7
XRZM	172	635	229.4	5	12.0319	12.3159	12.1353	10.9632
Z2fHff249	175	575	205.3	6	11.0159	10.5594	11.819	13.3376
Z2H4	141	500	225.6	6	9.29318	8.78647	10.6795	8.5037
Z2Hf145	155	540	158.4	4	12.1432	12.3	12.2918	11.6964
Z2Hf2116fE	187	655	351.4	6	9.33681	9.47707	9.13864	9.27484
Z2Hf2116fQ	175	800	32.5	4	10.0382	9.29369	9.77879	10.5322
Z2HfHB	155	545	151.2	5	11.7981	10.8997	12.1629	13.8232
ZN208e1	183	885	385.4	6	7.75505	6.90287	8.72552	9.36489

## Sheet: Table S8
Table S8. Phenotypic data for the fresh corn accessions planted in autumn 2020.
Sample ID	Plant height (cm)	Whole weight per plant (g)	Ear weight with bract (g)	Ear node	Sugar content of the stalk (%)	Sugar content in the lower ear parts (%)	Three-node sugar content in the ear (%)	Sugar content in the upper ear parts (%)
110f276fL6	155	515	293.4	3	7.3691	7.50997	7.3	7.24154
110f276fQ	152	740	332.5	4	7.6782	7.7	7.67097	7.62736
110fT5e1	170	945	252.2	6	8.40368	8.66208	7.99025	8.25772
112f145e12	80	310	128.8	5	10.2797	10.5149	9.91765	10.4
1302F	145	310	122.6	5	6.61959	6.14822	7.00866	6.69592
138f86e4	90	253.6	149	7	9.88864	9.86524	9.62913	10.5479
139f276	140	405	218.3	4	8.85611	8.34286	9.16997	9.01376
142f110e	96	385.6	166.7	7	12.8418	12.0125	13.7019	14.7146
143fWe1	129	335	149.2	6	9.37932	9.11397	9.63554	9.956
156fHBTe	76	190	68.7	4	7.95535	7.73446	8.23005	7.96415
15HNBN1	111	315	103.7	8	8.57731	8.29167	11.2788	10
15Whe921	138	315	154.7	4	4.80416	3.15101	5.67332	5.94219
15whe95321	125	485	196.5	8	9.95865	10.0029	9.44526	11.2277
15wheb24	181	295	145.6	5	5.88702	4.64773	6.96409	7.16803
15whek1124	134	495	237.3	5	6.92683	5.3721	8.30534	9.50133
15wheK16	115	355	174.3	5	8.27748	7.4	9.52381	9.71864
15whep33	178	605	184.8	6	11.2777	11.8898	10.1184	10.5125
16TJ162e	182	580	249	6	6.43365	5.35259	8.2252	8.60467
16TJ20e111	140	390	194.8	5	7.55598	6.46223	8.44268	8.97865
16TJ222e12	89	525	131.7	8	6.06593	6.83515	1.95789	8
16TJ271e	110	318.5	88.5	6	7.67885	7.49946	8.02381	8.1
16TJ321e	110	455	211.1	5	10.7616	11.1509	10.0666	10.4406
16TJ371	117	445	187.2	6	4.24674	3.72949	5.75804	6
16TJ4111	155	340	140.8	4	13.6468	13.5556	14.1896	12.4682
174fHBTe	110	395	150	7	9.05503	8.75557	9.8965	10.4439
17NN3e11	126	370	179.9	6	9.4527	9.56471	9.32034	9.1
2f276e31	158	540	220.2	6	8.07974	7.76672	8.66878	8.72807
307fQS18	161	555	286.6	5	11.1728	11.0711	11.3007	11.3194
5f6 TY	190	1130	330.5	7	6.91512	5.68359	8.33124	9.78203
717e1211	148	770	329.2	7	8.30145	8.24774	8.26786	9.04537
756e11	140	635	272.5	5	9.28292	9.42622	9.50362	8.25352
81f147e1	142	310	147.1	6	9.43873	9.25032	9.94095	9.4425
82f147e3	138	635	182.1	8	4.87141	4.40809	5.9228	6.5569
83f41	100	285	146.8	5	9.10926	8.96479	9.23692	9.7
83fHBTe3	96	220	112.6	3	17.5706	16.9451	18.5	18.1412
86fHBT	124	740	186.6	7	8.36248	7.76275	9.67759	9.77778
906e1123	108	290	128.3	3	6.00027	5.81023	5.8	6.35344
923e313	135	825	245.4	8	8.66738	8.32893	9.32545	10.1731
932F	100	400	186.4	5	9.41935	9.5375	9.19463	9.2
94f110e1	145	380	141.7	5	7.16387	7.83184	6.53677	6.26076
AYeF	145	1110	346.2	5	9.60876	9.53074	9.75615	9.6
BTN04e1	145	625	279	4	6.09579	3.97085	6.74242	7.54173
C40fN02	193	1095	270.8	8	4.79446	4.2711	7.12389	7.5463
C9fB20	225	1405	363.6	8	5.03029	3.87095	7.56383	8.3541
CaiBN	125	460	188.4	5	10.6291	10.1131	11.5778	10.4875
Com1e15	184	1135	449.7	6	6.52283	5.57077	7.79615	8.06735
Com5f15	182	915	350	8	8.76313	7.92409	10.508	10.8583
Com5f20	158	625	248.2	6	7.71359	7.0869	8.38802	8.84444
Com6f15	171	760	307	7	9.43275	8.99754	10.4304	10.275
ComHN57	191	915	395.9	6	6.30569	5.6509	7.3109	7.98719
ComZN208	196	850	331.9	8	8.25289	7.92065	9.45929	9.25231
CTB17	121	395	140.7	6	8.07339	7.44533	9.71688	10.4
CTH16	117	380	112.1	6	7.74829	7.64449	8.01576	7.7
DP27e211	93	135	74.4	2	7.81791	7.8	8.2	7.88519
ESNJ01	114	400	187.6	6	8.28627	8.21885	8.37849	8.71379
F1301	115	225	114.4	6	6.33971	5.89699	7.99744	3.23077
GCB01	70	315	98.7	6	8.19714	8.21552	8.11793
GCH02	175	500	158	6	11.5235	11.1236	11.9493	12.2541
H09031	138	510	175.5	7	5.38836	4.77273	7.61871	8.40909
H09088	134	520	222	6	8.66749	8.77665	8.50163	8.46118
H09112	156	365	182.8	5	6.41931	5.53819	7.25467	7.73465
H09126	140	340	114.1	7	8.71876	8.45952	9.8323	10
H99	160	300	148	4	5.14637	3.38649	5.56912	7.0963
H99f932F	140	625	280	5	8.14332	7.80622	8.63707	8.56023
H99fC18	167	565	235.9	6	4.2526	3.46745	6.10305	6.43333
H99fC27	190	520	263.6	5	5.21219	3.96444	6.73738	6.79301
H99fC38	207	84.5	353.4	6	9.05648	8.30278	9.99075	10.8755
H99fCHT	150	675	316.1	6	7.29911	6.29348	8.13389	9.07529
H99fH33	165	565	268.3	6	6.21548	4.87677	7.84879	8.925
H99fN02	150	285	137.9	5	2.94385	2.33372	3.86632	4.9
H99fWNeF	161	690	371.7	4	6.56286	5.30557	7.45636	8.31854
H99fWNeM	126	585	256.8	5	9.99008	10.1519	9.74781	9.75833
HBT	110	186.1	61.1	4	6.50014	6.1104	6.70385	7.39022
HEITian	115	70	118.9	4	5.21808	5.55692	5.67616	2.85577
HN07e1	175	640	279.1	4	5.95758	3.74118	6.85073	7.24087
HN18	187	610	155.8	7	10.5979	10.5654	10.3426	11.8171
HongCN	158	980	205.1	9	5.27325	4.96145	6.49362	6.71881
HT03e1	131	360	157.9	5	11.1881	11.3704	11.0174	11.2298
HT110	214	925	281.4	7	4.05584	3.27773	6.16356	6.74306
HuaF	144	495	200.7	8	6.65013	5.94073	7.65038	8.40671
HuiCTN3	182	745	333	7	9.29097	8.99685	9.94304	9.78436
HY19e11	126	310	182.9	3	5.18392	4.35576	5.3	5.7319
JNeM	95	320	132.7	7	4.58229	3.83696	6.68063
JNeMfN024	180	665	247.7	6	8.53734	7.66345	9.9539	10.5482
L307	110	455	181.3	6	11.4037	11.063	11.797	13.2132
LD1e11	105	265	111	5	4.86259	4.12681	5.87143	5.82
LD2e12	135	335	134	4	3.93714	3.25333	4.28571	5.3
LD3e13	130	340	144.7	5	5.62312	5.21501	6.27439	5.81215
LD4e11	125	160	118.9	4	5.22476	4.77228	5.38261	5.60755
LGB17	120	400	128.4	8	11.3244	11.2437	11.735	11.4
Li2504	163	425	139	7	8.74597	8.50368	9.54234	8.73333
Li2505	137	495	164	5	10.2419	9.61911	11.0423	10.9
Li2506	147	330	126.3	4	10.8309	12.1432	12.4	3.99215
Li2517	160	640	160.4	5	8.4215	7.99736	8.68651	8.99892
Li2521	98	310	185.6	3	8.25091	8.27516	9.1	7.69904
Li2522	140	315	114.3	6	8.47327	8.8845	7.35056	8.5
Li2542	123	435	162.7	6	8.92755	8.60068	9.62391	9.51481
Li2545	131	390	187	7	5.06192	4.80021	5.49075	5.95593
Li2546	146	245	150.8	6	4.45712	4.27839	4.75755	4.96415
Li2548	120	140	72.1	4	3.08986	2.40686	3.3988	4.338
Li2565	120	380	176.4	5	8.51687	9.54358	9.7952	4.87967
Li2568	155	350	128.8	4	9.82297	9.43512	9.56041	12.0402
Li2570	132	410	151.8	5	6.503	6.24155	6.79104	7.2
Li408	118	390	153.1	7	7.6727	7.62163	7.82143	8
Lin396	125	310	148.7	4	12.8615	12.8607	13.1776	12.5148
LQ4e11122	145	530	288.8	4	7.07329	6.83864	7.34128	7.31
LQ5	170	625	244.3	5	10.7067	10.3904	10.8035	11.6669
MSY	157	525	219.5	6	12.548	12.6925	12.5906	11.7171
N02e21622	105	590	242.1	5	11.2993	10.9693	11.6111	11.7976
N02fZ2HH	167	485	198.9	7	5.52634	5.06067	7.15235	7.04375
QS18	122	225	113	5	7.08482	6.60962	7.39519	7.49697
QS18f200	120	310	126	4	15.4322	15.7474	15.5397	15.0492
QS18f201	120	555	139.9	5	12.3896	11.7492	12.4292	13.1884
QS18f83f	170	730	217.7	6	10.5279	10.39	10.705	10.8446
QS18fCTB	120	195	135.7	3	10.5615	8.37368	10.3	12.5575
QS18fH99	176	515	254.9	4	12.041	12.6261	12.4002	10.4775
QS18fN02	106	315	135.3	5	6.57809	5.99826	6.92256	7.96296
QS18fZ2Hf2	112	360.1	170.1	4	6.15072	5.4	6.28865	7.36239
S1	108	645	298.4	8	8.61548	8.43852	9.1772	8.85076
S181	155	480	185.1	6	8.71592	8.35198	9.39976	9.16765
S3	150	450	187.3	6	8.59807	8.18436	9.28845	9.72472
S5	108	255	131.8	4	5.38257	4.39429	6.20564	6.9
S6	134	695	175.9	8	5.9771	5.45165	7.52976	7.01818
S8	112	410	155.2	6	8.10401	8.15234	7.92848	8
SDHeZF1	144	605	255.7	5	8.60985	8.02646	8.65714	10.0206
SH23	120	355	97.5	5	3.30643	2.46332	4.58806	5.7
T10e212	111	235	99.2	3	16.0689	14.8915	16.2	16.4644
T36e4811	110	270	131.5	3	9.11269	9.53406	9.1	8.7978
TJ110e11	166	625	246.1	7	12.3912	12.4799	12.0359	12.5084
TJ18e112	119	270	160.8	4	7.26287	6.63483	7.72344	8.3
TJ78e112	125	285	143	5	6.35505	5.64687	7.07366	7.44423
TJ93e111	122	350	147.3	5	7.27688	6.03385	9.23455	9.5
TongXi5	130	765	188.2	7	5.63919	5.17789	6.96998	7.30488
TY3e1112	137	500	199.3	4	9.69837	10.2441	8.95863	9.99935
WanN509	160	235	89.6	6	7.60328	7.33667	7.96336	7.8
WNeF	117	455	207.7	4	11.0978	10.0269	11.2349	13.1096
WNeFfN024	150	685	301.8	6	5.20751	4.34095	6.78273	6.94355
WNeM	130	545	269.1	4	11.4899	10.777	11.3078	13.2137
WNeMf15	187	805	428.4	8	8.71933	8.33944	9.84082	9.11754
WQ07	134	505	257.3	5	8.69229	8.66649	8.18329	10.06
WYfHe112	204	475	218.8	6	5.08123	4.18116	6.04268	7.21618
X12f110	179	470	175.9	7	9.96759	9.35594	11.5404	11.0918
XJ12e121	154	425	186.4	7	7.90084	7.24157	10.1049	8.15385
XJ45e421	135	385	181.3	6	4.74233	4.00646	6.53766	6.954
XJ50e522	124	260	139.9	4	5.52232	4.48565	6.4311	7
XRZM	172	635	229.4	5	12.0319	12.3159	12.1353	10.9632
Z2fHff249	205	1020	320.7	7	4.51037	3.96906	6.20025	7.01624
Z2H4	183	435	201.2	6	9.02388	8.53344	10.2356	11.1
Z2Hf145	132	430	126.1	5	8.69406	8.08178	9.34366	9.13099
Z2Hf2116fE	182	640	312.8	8	6.74171	6.3454	7.84609	8.02368
Z2Hf2116fQ	174	665	347.4	5	8.32657	7.58595	8.93058	9.7614
Z2HfHB	155	545	151.2	5	11.7981	10.8997	12.1629	13.8232
ZN208e1	188	570	255.2	6	2.6615	1.89395	3.63446	4.30845

## Sheet: Table S9
Table S9. Phenotypic data for the fresh corn accessions planted in spring 2021.
Sample ID	Plant height (cm)	Whole weight per plant (g)	Ear weight with bract (g)	Ear node	Sugar content of the stalk (%)	Sugar content in the lower ear parts (%)	Three-node sugar content in the ear (%)	Sugar content in the upper ear parts (%)
110f276fL6	175	741.058	386.2	4	7.1	5.4	7.4	8.7
110f276fQ	156	863.846	458.4	4	8.82076	7.45992	9.31023	10.7431
110fT5e1	164	1062.24	267.3	7	8.2	7.8	8.2	8.3
112f145e12	81.9327	305.488	128.244	5	10.3418	9.93004	10.4116	10.5164
1302F	139	329.991	168.1	5	8	7.7	8.4	8.3
138f86e4	153	312.743	222.3	5	11.3	10.1	12.1	13.3
139f276	112	450.541	137.8	5	9	8.7	9.1	9
142f110e	95.0854	394.325	163.304	7	13.225	12.5032	14.2226	15.2433
143fWe1	138	345.215	158.2	5	8.4	6.3	8.2	10.7
156fHBTe	122	201.647	252.9	6	8.4	8	9.3	9.6
15HNBN1	120	398.749	140.4	7	5.2	4	6.8	7.7
15whe95321	115	522.292	217.7	6	12.3959	11.6677	13.2911	13.7003
15wheb24	134	394.178	134.2	6	5.9	5.4	5.8	6.9
15whek1124	125	506.55	207.1	4	12.4254	9.47283	13.5583	14.9876
15whep33	230	612.983	209.9	6	11.7187	11.6724	11.7092	11.9302
16TJ162e	150.427	698.648	294.814	6	7.4299	7.05011	7.8371	8.11295
16TJ20e111	150	402.696	216.1	7	8.6	7.2	10.9	11
16TJ271e	127.544	323.79	99.3318	6	8.41469	7.90373	9.16889	10.5478
16TJ321e	166	500.011	236.8	4	7.9	6.4	8.9	10.1
16TJ371	102	445.416	83.6	5	3.7	3.5	4.5	4.6
16TJ4111	150	380.875	268.8	6	14.4	13.7	15.4	15.3
174fHBTe	142	525.028	160.4	8	10.1473	9.02784	13.9319	11.5649
17NN3e11	115	478.163	168.4	5	11	10.2	11.2	13
2f276e31	156	615.584	184.8	7	8.92527	8.37821	10.0536	9.90746
305系	146	639.689	235	8	9.59556	8.86294	11.239	11.9165
307fQS18	170	606.612	383.5	4	9.58474	8.33714	10.4011	10.8028
5f6 TY	179.882	914.243	309.983	7	7.70658	6.95459	9.47082	9.74532
717e1211	168	895.94	321	7	9.11778	8.32644	9.91426	10.8584
756e11	140	591.79	176.1	5	11.6148	10.3196	12.8762	13.3327
81f147e1	140	403.737	181.5	5	9.88285	8.94051	11.1886	11.28
82f147e3	156	620.948	219.9	9	2.9	2.2	4.3	5.8
83f41	162	306.862	242.2	4	10.0933	9.18053	10.8761	10.4382
83fHBTe3	118	249.049	271.2	4	15.8	15	16	16.9
84fHBTe	150	261.666	278.9	5	11.1344	10.5116	11.5814	11.753
86fHBT	130	730.104	132.8	8	10.2502	9.84322	11.8916	12.3707
86fX5e11	133	780.547	146.9	8	5.00623	3.90123	6.3747	7.777
906e1123	130	319.918	156.2	5	7.5	6.9	8.1	8.6
923e313	111.3	767.843	286.9	6	7.65276	7.12421	8.24813	8.92025
932F	154	449.673	186.2	6	9.3	8.6	9.8	9.5
94f110e1	148	515.634	242.3	4	10.5693	10.402	10.8363	10.8
95fHBTe441	77	509.584	300.2	6	8.27824	6.1958	9.95793	11.2302
AYeF	140.696	1132.5	354.608	5	10.0223	9.96807	10.106	10.2658
BTN04e1	122	738.569	174.4	4	12	10.7	12.4	13.3
CaiBN	126	460.305	48.3	4	11.7289	9.70337	12.0715	13.4571
Com5f15	202	1165.32	434.9	7	8.35065	7.28506	9.85931	10.7922
Com5f20	147	616.287	253.8	4	6.35808	4.7199	6.55039	8.35521
Com6f15	188	835.358	498.4	7	7.71601	6.2836	9.77535	11.0023
ComHN57	204.156	1014.12	436.651	6.5	7.31007	7.34785	7.72933	7.68628
ComZN208	195.802	905.812	375.672	7.5	9.24535	9.00085	9.20655	9.59692
CTB17	88.0897	190.067	66.3838	6	9.04703	8.32001	9.35234	9.48323
CTH16	155	449.819	142.5	6	8.8	7.3	10.5	11.8
DP27e211	135	142.61	162.1	3	8.4	7.3	8.9	9.2
ESNJ01	129	398.749	217.6	7	6.23064	5.4301	8.17055	8.1
F1301	112.523	226.391	117.941	6	9.89848	9.35015	11.4648	6.8145
GCB01	86.6846	355.284	131.95	5	9.05955	9.24122	9.72058	10.0103
GCH02	174.455	634.01	176.904	6.5	11.5132	11.4539	11.6939	12.1749
H09031	150	654.337	171.9	9	5.9	5.1	8.8	8.2
H09088	148.577	653.518	265.719	5.5	9.86202	9.24256	10.622	11.0806
H09112	150	430.947	154	7	7.5	6.9	9.4	9.4
H09126	110	322.924	104.5	6	11.2	10.2	12	14.2
H99	115	341.716	240.3	3	4.9	3.9	5.5	6.3
H99f932F	131.062	478.832	247.138	5	7.74366	7.53837	8.04498	7.77765
H99fC18	152	649.776	232.1	8	4	3.4	5.1	5.7
H99fC27	175	548.133	255.3	5	5.5	4.7	6.4	6.4
H99fC38	137	499.234	212.7	7	8.5	8.1	9.3	10.2
H99fC7	149	346.896	318.2	5	7.0587	6.07548	9.25129	6.52289
H99fCHT	140	513.722	267.2	6	8.5	7.8	8.8	9.1
H99fH33	135	384.007	153.5	6	7.6	6.4	8.3	8.7
H99fN02	180	488.599	402.7	5	3.6	2.6	5	3.4
H99fWNeF	145	540.131	207	5	12.3522	11.4818	12.7735	13.6946
H99fWNeM	193	625.148	407.6	8	8.5	7.7	9.85376	10.2657
HBT	116	198.94	0	4	7	6.3	7.2	8.5
HEITian	126.465	421.562	220.08	4.5	5.50156	5.13861	5.7641	6.63832
HeTF2	165	278.333	225.3	4	15.4881	15.7966	15.4529	15.2158
HN07e1	120	582.948	128.5	3	7.7	5.9	7.6	8.7
HN18	140	785.421	144.9	6	12.8312	11.1652	14.0524	14.4702
HongCN	155.5	995.039	237.3	8	4.10106	3.51881	5.02871	6.56518
HT03e1	179	409.049	219.7	5	13.5266	11.2231	14.4502	16.2695
HT110	147	1107.61	223.2	4	4.2	3.3	4.2	5.2
HT110e52	160	1192.19	199.6	5	4.48751	3.83309	4.80968	5.45545
HuaF	135	574.396	217	7	7.65026	7.14402	8.13705	9.388
HuiCTN3	214	808.001	405	5	7.98289	6.44929	9.01192	9.59539
HY19e11	127	334.655	293.1	2	4	3.1	4.5	4.4
JNeM	126	346.774	158.2	9	4.4	4	6.6	6.3
JNeMfN024	130	1173.74	215.9	5	6.43528	4.71364	6.75443	7.78259
L307	140	491.683	285.7	7	9.1	7.7	11.9	11.9
LD1e11	127	387.192	68.6	5	5.6	4.9	5.8	6.3
LD3e13	127	416.479	193.3	3	6.5	6.4	6.6	6.5
LD4e11	123.678	357.47	180.875	4.5	5.81863	4.89663	7.05273	7.40081
LGB17	125	507.77	157.8	7	10.5	10.2	11	10.8
Li2504	125	503.869	166.8	5	6.8497	5.46913	7.73458	8.84321
Li2505	141	461.22	165.2	5	11.814	9.65368	13.299	14.1885
Li2506	148	404.085	228.2	7	9.2	8.4	10.5	10.5
Li2517	156	730.327	154.2	3	9	7.8	8.9	9.7
Li2521	87	415.541	156.6	3	7.2	6	8	9.2
Li2522	146	437.435	230.3	6	8.79818	8.60467	9.50769	9.4
Li2542	125	429.693	110.6	4	12.9	10.3	13.4	14.9
Li2545	133	448.709	145.7	8	6.33604	5.93681	7.73895	6.85773
Li2546	140	302.321	174.4	8	5.80164	5.18508	7.09709	6.96629
Li2548	120	164.264	148.9	5	5.45528	4.19844	6.97555	7.6
Li2565	133	493.068	263.5	6	14.244	13.8884	13.8149	16.2296
Li2568	135	384.169	124.3	6	8.61176	7.60734	10.8458	10.8255
Li2570	146.5	482.55	190	5	7.5	6.6	8.2	8
Li408	132	531.683	131.3	6	7.25641	6.57256	9.21913	8.63099
Lin396	121.921	306.53	145.134	4	13.4037	12.9661	13.468	13.6012
LQ4e11122	155	640.875	241.6	5	6.55269	4.53199	8.22205	9.62538
LQ5	139	681.842	110.8	5	16.9521	15.5794	18.0583	18.6946
MSY	159.086	522.059	214.218	6	12.4952	12.2334	12.5753	13.1211
N02e21622	172	612.786	560.6	8	6.22927	5.74379	7.59532	7.19786
N02e4111	171	639.882	376.6	8	7.19732	6.05463	9.19304	9.47934
N02fZ2HH	223.084	957.019	319.641	6.5	5.63485	5.37194	6.25644	5.27038
QS18	144	224.24	245.7	3	9.4	8.5	9.9	9.9
QS18e1443	120	258.381	182.7	8	8.33209	9.30995	9.18506	4.72881
QS18f200	157	341.94	240.2	6	14.1195	12.9579	14.9787	15.6654
QS18f201	160	414.881	175.7	5	13.529	12.9094	13.0831	14.2382
QS18f2e	80	534.773	148.9	6	12.6069	11.6178	13.4536	13.6733
QS18f83f	135	784.312	171.1	4	7.05878	6.16655	7.73255	7.55104
QS18fCTB	107.383	608.398	232.854	4	11.0947	11.0526	11.1438	11.857
QS18fH99	170.861	501.254	249.556	4	12.5931	12.0342	12.8038	13.0579
QS18fN02	109	310.758	215	2	7.5	7	7.6	7.9
S1	118	740.945	200.2	6	10.2064	8.86481	11.3557	13.0131
S181	178	564.802	183.7	8	10.8	10.2	13	13.1
S3	153	519.136	214	6	10.1	9.7	10.4	11.3
S5	155	320.589	218.1	7	5.11687	3.93474	7.14966	7.84167
S6	141	681.715	196.3	8	4.88993	4.27758	7.3	7.4
S8	160	531.714	235.9	8	9.10805	8.48992	10.7156	10.3995
SDHeZF1	140	647.986	93	6	8.81206	7.7854	10.1357	9.45435
SH23	111	480.844	143.1	5	3.9	3.5	4.3	4.3
T10e212	114.304	227.93	97.3553	3	15.5579	14.3618	15.6048	15.9141
T16e312	212	255.627	599	7	9.17993	8.9703	9.43196	9.98137
T36e4811	94	427.61	133.6	7	7	6.2	6.9	8.4
T8e121	125	382.125	181.4	4	8.67085	7.2	9.00837	10.9978
TJ110e11	160	675.896	177.1	5	13.9752	14.0743	14.1086	13.1903
TJ18e112	133	287.7	194.2	4	7.1	6.2	6.9	8.1
TJ78e112	121.984	284.619	146.92	5	6.04615	5.39042	6.82738	7.30287
TJ93e111	142	457.676	185.1	7	8.5	7.3	9.3	10.7
TongXi5	142	820.025	208	7	5.9	4.7	7.4	8.7
TY3e1112	150.018	699.896	264.586	4	9.93577	10.0719	9.6517	10.3571
WanN509	174	353.65	242.2	7	8.5	7.4	9.8	12.4
WNeF	114.639	453.952	212.417	4	14.1149	12.9845	14.1755	15.3307
WNeFfN024	146	825.664	257	5	5.72954	4.25775	6.05741	9.46228
WNeM	115	600.977	213.4	5	12.4925	11.4696	12.8375	14.2116
WNeMf15	210	1014.74	455.8	8	9.82842	8.52372	13.4488	14.2964
WQ07	146	549.752	316.9	6	8.02958	7.08138	9.54058	10.1011
WYfHe112	195	828.869	479.1	5	5.8	4.5	6.4	7
X12f110	187	520.63	219.5	7	10.9426	9.8	13.7325	14.4629
XJ12e121	122	524.248	144.6	6	7.9	6.2	9.3	9
XJ35e32	103	519.283	144.7	2	7.87343	7	7.42946	8.57183
XJ45e421	115	322.96	144.6	3	6.9	6.8	6.9	7
XJ50e522	136	275.629	200.8	3	6.9	4.5	7.7	8.9
XRZM	177	683.316	219	7	12.8036	12.0053	14.6524	14.8564
Z2fHff249	145	827.638	182	5	8.6	7.09268	8.5	9.1
Z2H4	149	531.507	223.5	5	6.1	5.4	6.3	7
Z2Hf2116	140	525.267	234.2	6	10.2	9.5	11	12.4
Z2Hf2116fE	201	709.168	337	6	6.66239	5.95931	7.41681	7.08196
Z2Hf2116fQ	176	801.318	427.2	5	5.61752	4.16096	6.27879	9.87783
Z2HfHB	156	578.36	183.8	7	10.7827	9.19673	11.9256	13.2284
XRZM	183.5	646.569	184.3	6	11.5333	10.6084	11.5924	12.8533
Z2fHff249	145	1000.79	182	5	7.6	6.1	8.1	8.6
Z2H4	145	432.309	190.9	6	4.86267	3.7775	5.98754	7.04897
Z2Hf2116	126	420.541	160.5	6	10.1	9.6	11.3	11.7
Z2Hf2116fE	168.5	648.984	263.4	6	5.81064	4.0638	6.55225	8.49448
Z2Hf2116fQ	171	687.266	352	5	5.39268	4.19495	6.76378	7.25674
Z2HfHB	156	534.603	183.8	7	8.8	7.2	9.9	11.2
ZN208e1	162	573.774	275.8	7	4.7	4	5.1	5.4

## Sheet: Table S10
Table S10. Phenotypic data for the fresh corn accessions planted in autumn 2021.
Sample ID	Plant height (cm)	Whole weight per plant (g)	Ear weight with bract (g)	Ear node	Sugar content of the stalk (%)	Sugar content in the lower ear parts (%)	Three-node sugar content in the ear (%)	Sugar content in the upper ear parts (%)
110f276fL6	168	534.75	414.3	5	6.5	5.3	7.9	8.7
110f276fQ	150	727.94	430.1	4	6.51184	5.7335	6.92715	7.15723
110fT5e1	285	989.978	308.9	7	7.7	5.1	7.7	8.6
112f145e12	80.8733	299.697	131.211	5	9.86992	9.37732	9.84108	10.0884
1302F	111.5	303.721	144	7	6.7	6.2	7.7	7.1
138f86e4	149	249.04	188.8	5	10.3	9.5	11	11
139f276	155	413.764	176.4	6	8.1	7.4	8.8	10.2
142f110e	98.0289	397.356	167.31	7	12.3171	11.4285	13.2128	14.2963
143fWe1	150	326.002	175.8	5	7.6	6.3	8	10.2
156fHBTe	105	194.585	215.4	6	7.2	6.9	7.9	8.4
15HNBN1	120	316.675	140.4	7	4.2	3	5.8	6.7
15Whe921	150	313.701	246.5	6	4.1	3.4	4.6	5.4
15whe95321	124.5	482.911	184.1	6	8.6365	8.26559	9.10114	9.11277
15wheb24	158	301.843	143.4	7	4.8	3.9	8	9
15whek1124	147.5	484.257	264.2	5	10.4181	8.67877	12.3573	14.2698
15whep33	220	598.459	213.2	7	8.50056	7.76717	10.2186	10.8723
16TJ162e	177.607	595.722	254.529	6	5.98352	4.90955	7.74522	8.15396
16TJ20e111	169	383.072	227.9	7	7.42052	5.94775	9.88479	10.1853
16TJ222e12	83	529.81	105.9	6	3.3	2.6	4.1	4.7
16TJ271e	107.928	324.836	86.8453	6	7.10067	6.93159	7.47725	7.55866
16TJ321e	161	455.273	266	6	6.6	5.3	7.9	9.7
16TJ371	115	465.631	128	6	3.3	2.7	3.5	3.9
16TJ4111	162	323.973	251.8	6	13.9	13.3	14	14.2
174fHBTe	150	392.994	194.5	9	8.41916	7.7095	11.7543	12.4143
17NN3e11	125	356.319	198.1	7	9.612	8.74674	11.5547	12.1795
2f276e31	176	549.631	265.2	7	8.03276	7.60869	9.04909	9.08293
305系	146	525.545	235	8	9.59556	8.86294	11.239	11.9165
307fQS18	160	547.095	382	5	8.7	7.2	9.6	11.2
5f6 TY	196.215	1132.39	335.127	7	6.4584	5.2633	7.83291	9.18854
717e1211	146	774.16	377.8	7	6.6	5.8	8.3	7.8
756e11	137	616.725	252.6	5	11.2157	11.0374	11.4234	11.4347
81f147e1	136	310.188	230.4	5	7.9	8.7	10.5	11.3
82f147e3	156	655.417	219.9	9	1.87406	1.18431	3.33738	4.84162
83f41	154	290.309	160.6	4	7.7	7.3	8.2	8.3
83fHBTe3	121	221.547	243.3	4	15.1	14	15.6	17.6
84fHBTe	159	217.203	184.2	5	6.75248	7.35983	10.3849	3.00502
86fHBT	130	715.32	132.8	8	8.3	7.8	9.9	10.4
86fX5e11	133	748.018	146.9	8	5.00623	3.90123	6.3747	7.777
906e1123	154	278.885	134.5	5	6.4	5.9	6.6	6.6
923e313	130	836.038	277	6	6.29458	5.75943	7.07734	7.47043
932F	154	395.298	186.2	6	8.3	7.6	8.8	8.9
94f110e1	145	397.27	131	5	9.83828	9.57687	10.1	10.2231
95fHBTe441	172.5	405.37	320.4	7	7.94968	6.46759	9.72463	10.3884
AYeF	149.032	1127.04	340.929	5	9.07607	8.93515	8.13118	9.22227
BTN04e1	145	597.188	241.3	6	10.2126	9.11064	11.2136	13.2201
C40fN02	181	1065.16	327.8	7	3.4	2.6	4.7	6.6
C9fB20	223.624	1392.11	367.292	8	3.57947	2.34019	5.05739	5.85839
CaiBN	137	470.363	163.5	5	9.5	8	10.7	11.9
Com1e15	230	1132.01	469	9	4.8195	4.07482	7.3454	6.91964
Com5f15	203	939.946	379.2	9	7.57849	6.69888	9.80631	10.1893
Com5f20	124	642.726	248.8	4	5.5	5	5.1	7
Com6f15	195	764.682	431.9	8	7.5	6.6	9.7	10.9
ComHN57	190.454	924.529	408.358	6.25	5.73654	5.12535	6.74202	7.43844
ComZN208	194.556	823.8	325.987	7.75	7.66619	7.41198	8.9514	8.70622
CTB17	120.004	398.237	145.372	6	7.62559	6.8884	9.27068	9.82167
CTH16	128	377.784	140	7	6.7	6.3	7.6	7.1
DP27e211	135	130.887	162.1	3	7.4	7.3	7.9	8.2
ESNJ01	111	383.783	177.9	6	4.83066	4.16309	5.42419	5.88949
F1301	112.717	227.016	111.216	6	10.8144	10.3178	12.5383	7.72345
GCB01	68.7715	317.605	101.597	5.5	7.70159	7.59764	7.67032	7.83636
GCH02	173.55	492.42	159.365	6.25	11.0225	10.663	11.4164	11.7387
H09031	138	525.41	199.3	6	4.25229	3.40032	4.79203	5.70774
H09088	134.093	503.701	217.915	5.75	8.1376	8.36578	7.99314	7.95829
H09112	137	376.702	204.4	6	4.22612	3.52215	5.27948	5.97265
H09126	110	355.891	142.4	5	10	9.7	9.9	11.2
H99	95	285.783	208.7	3	3.9	3.6	4.1	4.6
H99f932F	139.747	638.724	276.748	5	7.58074	7.34741	8.12478	8.14782
H99fC18	168	556.426	305.9	6	3.6178	2.94251	3.81752	5.51976
H99fC27	175	500.657	255.3	5	5	4.4	6.1	6.5
H99fC38	151	231.5	88	7	7.20788	6.04365	10.1633	11.0452
H99fC7	158	377	189	5	4.86295	3.62892	5.68962	7.05142
H99fCHT	155	646.753	280	4	6.52796	4.19385	7.08854	10.1877
H99fH33	158	558.575	171	7	6.03306	5.12884	7.76258	8.6458
H99fN02	160	288.111	330.9	5	4.11248	3.20157	4.44346	6.20605
H99fWNeF	132	716.045	227.3	5	11.0761	9.60329	12.1062	14.5708
H99fWNeM	193	565.001	407.6	8	7.46587	6.69755	8.8	9.6
HBT	131	189.776	218.3	4	6.3	5.7	6	7.7
HEITian	114.416	117.5	68	4.25	4.64086	2.39872	5.1044	5.22923
HeTF2	176	172.9	71.5	5	13.7614	15.213	14.1198	9.50634
HN07e1	125	659.074	158.5	4	6	5.4	6.1	6.6
HN18	145	612.096	228.4	5	10.1183	9.15885	10.5858	11.4775
HongCN	152	1010.45	210	9	3.77147	3.23058	4.72762	6.86277
HT03e1	178	374.801	289.8	6	11.8164	11.5538	12.1644	12.0293
HT110	140	962.042	257.7	5	3.6	2.6	4.4	4.9
HT110e52	160	934.368	261.5	6	2.95514	2.68615	2.99072	4.02653
HuaF	147	504.825	241.3	6	5.23435	3.88557	5.98622	6.79579
HuiCTN3	204	773.226	334.7	6	7.5	7	8	8.9
HY19e11	98	320.535	329.3	3	3.8	2.7	4.1	4.6
JNeM	135	316.188	93.7	9	4	3.8	4.9	4.8
JNeMfN024	160	695.65	243	7	5.17123	4.29505	7.2931	7.63839
L307	138	474.056	189.6	6	8.5	7.9	8.9	10.5
LD1e11	113	270.431	189.1	4	5.21859	4.1	5.44429	6.38207
LD2e12	133.565	335.712	132.546	4	3.51025	2.66481	3.82147	4.85837
LD3e13	142	330.829	280.9	3	6.1	6	6.1	6.3
LD4e11	121.792	160.706	118.121	4.25	4.78285	4.2076	4.83356	5.08398
LGB17	122	405.683	136.1	6	9.4	7.9	9.8	10
Li2504	146	410.587	184.8	6	6.7	5.7	8.1	9.6
Li2505	132	475.276	147.9	6	8.4	8.2	10	11.1
Li2506	146	317.73	258.4	6	8.4	7.5	8.9	10.3
Li2517	145	635.022	146.2	5	7	5.9	7.5	8.6
Li2521	87	316.327	156.6	3	5.20225	3.96939	5.99008	7.16582
Li2522	132	312.74	184.4	5	6.87906	4.72694	9.02449	7.72109
Li2542	128	418.603	106.4	5	13.1	12.7129	13.3	14.1
Li2545	101	390.744	144	8	4.9252	4.70349	5.31873	5.42149
Li2546	136	246.147	172.8	7	5.47259	5.20411	5.75762	6.12358
Li2548	120	144.515	110	4	4.4	2.9	4.7	5.4
Li2565	140	394.111	267.2	5	13.007	12.0329	13.1884	14.5593
Li2568	135	334.382	124.3	6	8.61176	7.60734	10.8458	10.8255
Li2570	141	392.314	163.7	5	4.57208	4.08703	5.02286	6.1
Li408	136	390.683	136	7	4.01412	3.7439	4.90622	4.78571
Lin396	127.688	302.269	146.224	4	12.3617	12.0543	12.342	12.7142
LQ4e11122	155	556.117	241.6	5	5.6	4.5	7.2	8.6
LQ5	141	617.036	170.2	6	16.1335	14.2038	18.0942	18.4047
MSY	152.268	529.267	215.62	6	12.0147	11.1714	12.093	12.2742
N02e21622	172	600.327	560.6	8	5.7	5.2	7.1	6.7
N02e4111	205	581.808	477.2	9	3.08875	2.868	3.38374	4.1196
N02fZ2HH	171.568	493.61	194.633	6.75	4.96131	4.49119	6.59257	6.6279
QS18	138	233.593	178.3	3	8.8	8.2	9.3	8.9
QS18e1443	140	239.849	188.4	3	7.1706	5.04133	9.51349	9.11975
QS18f200	188	311.623	434	7	13.7	13.4	14.2	15.6
QS18f201	165	533.736	228.4	6	12.4	11.1	12.8	13.2
QS18f2e	80	508.819	148.9	6	12.6069	11.6178	13.4536	13.6733
QS18f83f	151	765.468	183.8	4	6.38523	5.91818	6.69247	6.5187
QS18fCTB	117.854	191.37	134.432	3.5	10.1171	7.92662	9.867	12.0985
QS18fH99	178.498	525.298	252.84	4	11.5474	10.0538	11.9936	12.1407
QS18fN02	118	317.21	283.9	3	6.9	5.2	7.5	8.3
QS18fZ2Hf2	127	360.34	248.6	5	4.4	2.9	4.5	5.6
S1	115	657.319	200	7	7.6	6.9	8.4	9.4
S181	190	463.199	217.8	7	10.2	9.4	10.7	11.8
S3	153.5	434.948	216	7	7	6.6	7.4	7.5
S5	145	249.481	221	7	4.61229	3.4858	5.62731	7.33218
S6	141	682.407	196.3	8	4.4	3.8	5.4	5.3
S8	130	412.784	239.4	7	8.23089	7.14835	9.93636	10.5068
SDHeZF1	156	612.689	256.8	5	8.17454	6.91381	8.85039	10.6225
SH23	95	363.046	135.2	3	3.2	2.1	4.3	5.2
T10e212	108.026	236.35	98.0591	3	15.0936	14.2069	15.2974	15.2679
T16e312	169	239.562	242.7	6	7.71735	7.09902	8.68662	8.66324
T36e4811	94	258.322	133.6	7	6	5.2	5.9	6.4
T8e121	154	249.384	212.5	5	4.5117	3.62731	4.84684	6.79022
TJ110e11	160	642.832	141.7	6	12.9435	12.9135	13.3917	11.9594
TJ18e112	135	261.459	197.7	4	6.4	5.3	6.5	7.3
TJ78e112	128.324	287.602	146.049	5	5.87507	5.05307	6.59693	7.01838
TJ93e111	145	350.029	186.5	6	7.21452	6.10697	8.08684	9.27476
TongXi5	142	736.753	242.1	9	4.49683	3.88711	6.90703	7.80259
TY3e1112	141.417	486.048	203.086	4	9.18313	9.72208	8.40573	9.40688
WanN509	168	228.319	264.6	6	7	6.4	7.5	8.3
WNeF	116.816	453.108	210.173	4	13.0353	12.07	13.3079	15.1057
WNeFfN024	168	669.695	375.1	9	3.94925	3.70641	5.98365	6.21429
WNeM	140	524.196	244.7	6	12.2659	11.7534	12.2938	14.416
WNeMf15	194	805.02	455.1	7	6.8	5.8	8.1	9
WQ07	131	510.103	193.3	5	6.9	5.5	7.8	8.2
WYfHe112	160	477.296	393.6	2	5.65901	4.1	5.83987	6.77429
X12f110	178	448.207	215.9	7	10.7806	9.60283	13.2823	14.0392
XJ12e121	142	425.173	181.3	6	6.8	6	7.5	8.6
XJ35e32	103	442.402	144.7	2	7.87343	7	7.42946	8.57183
XJ45e421	141	370.512	202.9	3	6.8	6	7.8	7.6
XJ50e522	151	256.032	211.8	3	5.1	3.3	6	8.1
XRZM	183.5	646.569	184.3	6	11.5333	10.6084	11.5924	12.8533
Z2fHff249	145	1000.79	182	5	7.6	6.1	8.1	8.6
Z2H4	145	432.309	190.9	6	4.86267	3.7775	5.98754	7.04897
Z2Hf2116	126	420.541	160.5	6	10.1	9.6	11.3	11.7
Z2Hf2116fE	168.5	648.984	263.4	6	5.81064	4.0638	6.55225	8.49448
Z2Hf2116fQ	171	687.266	352	5	5.39268	4.19495	6.76378	7.25674
Z2HfHB	156	534.603	183.8	7	8.8	7.2	9.9	11.2
ZN208e1	162	573.774	275.8	7	4.7	4	5.1	5.4

[truncated: 4 more sheets: Table S11, Table S12, Table S13, Table S14]
